# Supplementary material for: Vesicles, fibres, films and crystals: A low-molecular-weight-gelator [Au(6-thioguanosine)2]Cl which exhibits a co-operative anion-induced transition from vesicles to a fibrous metallo-hydrogel
Source: Soft Matter. 2023 Oct 19;19(43):8386–402. doi: 10.1039/d3sm01006f (PMC10630954; doi:10.1039/d3sm01006f)
Supplement: SM-019-D3SM01006F-s002 [file SM-019-D3SM01006F-s002.cif]

# Electronic Supplementary Material (ESI) for Soft Matter.
# This journal is © The Royal Society of Chemistry 2023

####################################################################### 
# 
# This file contains crystal structure data downloaded from the 
# Cambridge Structural Database (CSD) hosted by the Cambridge 
# Crystallographic Data Centre (CCDC).
# 
# Full information about CCDC data access policies and citation 
# guidelines are available at http://www.ccdc.cam.ac.uk/access/V1 
# 
# Audit and citation data items may have been added by the CCDC. 
# Please retain this information to preserve the provenance of 
# this file and to allow appropriate attribution of the data. 
# 
#######################################################################

data_aho200014
_database_code_depnum_ccdc_archive 'CCDC 2282005'
loop_
_audit_author_name
_audit_author_address
'Paul Waddell'
;Newcastle University
United Kingdom
;
_audit_update_record             
;
2023-07-17 deposited with the CCDC.	2023-10-19 downloaded from the CCDC.
;
_audit_creation_date             2020-10-01
_audit_creation_method           
;
Olex2 1.2
(compiled 2018.05.29 svn.r3508 for OlexSys, GUI svn.r5506)
;
_chemical_name_common            ?
_chemical_name_systematic        ?
_chemical_formula_moiety         'C20 H24 Au N10 O8 S2, Cl, 3(H2 O)'
_chemical_formula_sum            'C20 H32 Au Cl N10 O11 S2'
_chemical_formula_weight         885.09
_chemical_absolute_configuration rmad
_chemical_melting_point          ?
_chemical_oxdiff_formula         'C20 H24 N120 O6 S2 Au1'
loop_
_atom_type_symbol
_atom_type_description
_atom_type_scat_dispersion_real
_atom_type_scat_dispersion_imag
_atom_type_scat_source
C C 0.0181 0.0091 'International Tables Vol C Tables 4.2.6.8 and 6.1.1.4'
H H 0.0000 0.0000 'International Tables Vol C Tables 4.2.6.8 and 6.1.1.4'
Au Au -4.4197 7.2980 'International Tables Vol C Tables 4.2.6.8 and 6.1.1.4'
Cl Cl 0.3639 0.7018 'International Tables Vol C Tables 4.2.6.8 and 6.1.1.4'
N N 0.0311 0.0180 'International Tables Vol C Tables 4.2.6.8 and 6.1.1.4'
O O 0.0492 0.0322 'International Tables Vol C Tables 4.2.6.8 and 6.1.1.4'
S S 0.3331 0.5567 'International Tables Vol C Tables 4.2.6.8 and 6.1.1.4'

_shelx_space_group_comment       
;
The symmetry employed for this shelxl refinement is uniquely defined
by the following loop, which should always be used as a source of
symmetry information in preference to the above space-group names.
They are only intended as comments.
;
_space_group_crystal_system      monoclinic
_space_group_IT_number           4
_space_group_name_H-M_alt        'P 1 21 1'
_space_group_name_Hall           'P 2yb'
loop_
_space_group_symop_operation_xyz
'x, y, z'
'-x, y+1/2, -z'

_cell_length_a                   7.3414(3)
_cell_length_b                   13.5389(5)
_cell_length_c                   14.8400(6)
_cell_angle_alpha                90
_cell_angle_beta                 101.962(4)
_cell_angle_gamma                90
_cell_volume                     1442.98(10)
_cell_formula_units_Z            2
_cell_measurement_reflns_used    5062
_cell_measurement_temperature    150.0(2)
_cell_measurement_theta_max      66.7520
_cell_measurement_theta_min      4.4130
_shelx_estimated_absorpt_T_max   ?
_shelx_estimated_absorpt_T_min   ?
_exptl_absorpt_coefficient_mu    12.470
_exptl_absorpt_correction_T_max  1.00000
_exptl_absorpt_correction_T_min  0.64203
_exptl_absorpt_correction_type   multi-scan
_exptl_absorpt_process_details   
;
CrysAlisPro 1.171.38.42b (Rigaku Oxford Diffraction, 2015)
Empirical absorption correction using spherical harmonics,
 implemented in SCALE3 ABSPACK scaling algorithm.
;
_exptl_absorpt_special_details   ?
_exptl_crystal_colour            colourless
_exptl_crystal_colour_primary    colourless
_exptl_crystal_density_diffrn    2.037
_exptl_crystal_density_meas      ?
_exptl_crystal_density_method    ?
_exptl_crystal_description       needle
_exptl_crystal_F_000             876
_exptl_crystal_size_max          0.21
_exptl_crystal_size_mid          0.04
_exptl_crystal_size_min          0.03
_exptl_transmission_factor_max   ?
_exptl_transmission_factor_min   ?
_diffrn_reflns_av_R_equivalents  0.0857
_diffrn_reflns_av_unetI/netI     0.0717
_diffrn_reflns_Laue_measured_fraction_full 0.992
_diffrn_reflns_Laue_measured_fraction_max 0.992
_diffrn_reflns_limit_h_max       8
_diffrn_reflns_limit_h_min       -8
_diffrn_reflns_limit_k_max       16
_diffrn_reflns_limit_k_min       -16
_diffrn_reflns_limit_l_max       17
_diffrn_reflns_limit_l_min       -17
_diffrn_reflns_number            20519
_diffrn_reflns_point_group_measured_fraction_full 0.990
_diffrn_reflns_point_group_measured_fraction_max 0.990
_diffrn_reflns_theta_full        67.108
_diffrn_reflns_theta_max         67.108
_diffrn_reflns_theta_min         4.466
_diffrn_ambient_environment      air
_diffrn_ambient_temperature      150.0(2)
_diffrn_detector                 'CCD plate'
_diffrn_detector_area_resol_mean 10.3968
_diffrn_detector_type            Atlas
_diffrn_measured_fraction_theta_full 0.992
_diffrn_measured_fraction_theta_max 0.992
_diffrn_measurement_details      
;
List of Runs (angles in degrees, time in seconds):

  # Type    Start    End  Width  t~exp~   \w     \q     \k     \f   Frames
#--------------------------------------------------------------------------
  1  \w    -99.00 -18.00   1.00    2.00    --  -41.59 125.00 -30.00   81
  2  \w    -37.00  75.00   1.00    2.00    --   41.59 -77.00  90.00  112
  3  \w     15.00 117.00   1.00    2.00    --   41.59  38.00 -30.00  102
  4  \w     12.00 116.00   1.00    2.00    --   41.59  57.00-150.00  104
  5  \w     66.00 168.00   1.00    8.00    --   93.50  45.00 -90.00  102
  6  \w      9.00  83.00   1.00    8.00    --   93.50 -94.00 120.00   74
  7  \w     63.00 168.00   1.00    8.00    --   93.50  61.00-180.00  105
  8  \w     19.00  96.00   1.00    8.00    --   93.50-125.00-150.00   77
  9  \w     63.00 171.00   1.00    8.00    --   93.50  30.00  30.00  108
 10  \w     73.00 168.00   1.00    8.00    --   93.50 125.00  60.00   95
 11  \w     66.00 168.00   1.00    8.00    --   93.50  45.00 -30.00  102
 12  \w      9.00  83.00   1.00    8.00    --   93.50 -94.00-150.00   74
 13  \w     60.00 172.00   1.00    8.00    --   93.50  77.00 120.00  112
 14  \w     19.00  96.00   1.00    8.00    --   93.50-125.00  90.00   77
 15  \w     19.00 124.00   1.00    8.00    --   93.50 -61.00-120.00  105
 16  \w     60.00 172.00   1.00    8.00    --   93.50  77.00-180.00  112
 17  \w     31.00  57.00   1.00    8.00    --   93.50 -89.00  98.00   26
 18  \w     63.00 111.00   1.00    8.00    --   93.50 -89.00  98.00   48
 19  \w     92.00 145.00   1.00    8.00    --   93.50  61.00-150.00   53
 20  \w    110.00 168.00   1.00    8.00    --   93.50 125.00 -30.00   58
 21  \w    116.00 147.00   1.00    8.00    --   93.50 125.00 -60.00   31
 22  \w     35.00  86.00   1.00    8.00    --   93.50-125.00 -90.00   51
 23  \w     65.00 118.00   1.00    8.00    --   93.50  61.00 150.00   53
 24  \w     19.00  58.00   1.00    8.00    --   93.50 -45.00 -90.00   39
 25  \w     75.00 108.00   1.00    8.00    --   93.50 -45.00 -90.00   33
 26  \w     58.00 124.00   1.00    8.00    --   93.50 -61.00  30.00   66
 27  \w    106.00 167.00   1.00    8.00    --   93.50  45.00 -60.00   61
 28  \w     75.00 123.00   1.00    8.00    --   93.50 -30.00  30.00   48
 29  \w     54.00  83.00   1.00    8.00    --   93.50 -94.00 -60.00   29
 30  \w     19.00  49.00   1.00    8.00    --   93.50 -30.00  30.00   30
;
_diffrn_measurement_device       'four-circle diffractometer'
_diffrn_measurement_device_type  'Xcalibur, Atlas, Gemini ultra'
_diffrn_measurement_method       '\w scans'
_diffrn_orient_matrix_type       
'CrysAlisPro convention (1999,Acta A55,543-557)'
_diffrn_orient_matrix_UB_11      -0.0409121000
_diffrn_orient_matrix_UB_12      0.0945616000
_diffrn_orient_matrix_UB_13      0.0500882000
_diffrn_orient_matrix_UB_21      0.1119015000
_diffrn_orient_matrix_UB_22      -0.0416167000
_diffrn_orient_matrix_UB_23      0.0915595000
_diffrn_orient_matrix_UB_31      0.1782653000
_diffrn_orient_matrix_UB_32      0.0477249000
_diffrn_orient_matrix_UB_33      -0.0194326000
_diffrn_radiation_monochromator  mirror
_diffrn_radiation_probe          x-ray
_diffrn_radiation_type           CuK\a
_diffrn_radiation_wavelength     1.54184
_diffrn_source                   'fine-focus sealed X-ray tube'
_diffrn_source_type              'Enhance Ultra (Cu) X-ray Source'
_reflns_Friedel_coverage         0.907
_reflns_Friedel_fraction_full    0.988
_reflns_Friedel_fraction_max     0.987
_reflns_number_gt                4572
_reflns_number_total             5112
_reflns_odcompleteness_completeness 99.93
_reflns_odcompleteness_iscentric 1
_reflns_odcompleteness_theta     66.49
_reflns_special_details          
;
 Reflections were merged by SHELXL according to the crystal
 class for the calculation of statistics and refinement.
 
 _reflns_Friedel_fraction is defined as the number of unique
 Friedel pairs measured divided by the number that would be
 possible theoretically, ignoring centric projections and
 systematic absences.
;
_reflns_threshold_expression     'I > 2\s(I)'
_computing_cell_refinement       'CrysAlisPro 1.171.38.42b (Rigaku OD, 2015)'
_computing_data_collection       'CrysAlisPro 1.171.38.42b (Rigaku OD, 2015)'
_computing_data_reduction        'CrysAlisPro 1.171.38.42b (Rigaku OD, 2015)'
_computing_molecular_graphics    'Olex2 (Dolomanov et al., 2009)'
_computing_publication_material  'Olex2 (Dolomanov et al., 2009)'
_computing_structure_refinement  'ShelXL (Sheldrick, 2015)'
_computing_structure_solution    'XT (Sheldrick, 2015)'
_refine_diff_density_max         1.477
_refine_diff_density_min         -1.455
_refine_diff_density_rms         0.132
_refine_ls_abs_structure_details 
;
 Flack x determined using 1956 quotients [(I+)-(I-)]/[(I+)+(I-)]
 (Parsons, Flack and Wagner, Acta Cryst. B69 (2013) 249-259).
;
_refine_ls_abs_structure_Flack   -0.042(11)
_refine_ls_extinction_coef       .
_refine_ls_extinction_method     none
_refine_ls_goodness_of_fit_ref   1.032
_refine_ls_hydrogen_treatment    constr
_refine_ls_matrix_type           full
_refine_ls_number_parameters     421
_refine_ls_number_reflns         5112
_refine_ls_number_restraints     7
_refine_ls_R_factor_all          0.0486
_refine_ls_R_factor_gt           0.0395
_refine_ls_restrained_S_all      1.033
_refine_ls_shift/su_max          0.001
_refine_ls_shift/su_mean         0.000
_refine_ls_structure_factor_coef Fsqd
_refine_ls_weighting_details     
'w=1/[\s^2^(Fo^2^)+(0.0448P)^2^] where P=(Fo^2^+2Fc^2^)/3'
_refine_ls_weighting_scheme      calc
_refine_ls_wR_factor_gt          0.0878
_refine_ls_wR_factor_ref         0.0938
_refine_special_details          
;
The scattering is dominated by the gold atom in this 
structure and hence the hydorgen atoms could not 
be located using peaks in the Fourier difference 
map. They were added where expected based on 
the hybridisation of the parent atoms and the 
balance of charges in the structure. Where 
appropriate the DFIX card was applied to ensure the 
hydrogen bond network was consistent.
;
_olex2_refinement_description    
;
1. Fixed Uiso
 At 1.2 times of:
  All C(H) groups, All C(H,H) groups, All N(H,H) groups
 At 1.5 times of:
  All O(H) groups, All O(H,H) groups
2. Restrained distances
 H7'_$1-O12_$3
 2.1 with sigma of 0.02
 H10D-N7_$4
 2 with sigma of 0.02
 H10C-O3'
 2 with sigma of 0.02
 H11C-O2'_$5
 2 with sigma of 0.02
 H11D-O10_$6
 2 with sigma of 0.02
 H3'-O12_$7
 2 with sigma of 0.02
3.a Free rotating group:
 O10(H10C,H10D), O11(H11C,H11D), O12(H12A,H12B)
3.b Ternary CH refined with riding coordinates:
 C1'(H1'), C2'(H2'A), C3'(H3'A), C4'(H4'), C6'(H6'), C7'(H7'A), C8'(H8'A),
 C9'(H9'A)
3.c Secondary CH2 refined with riding coordinates:
 C5'(H5'A,H5'B), C10'(H10A,H10B)
3.d Aromatic/amide H refined with riding coordinates:
 C8(H8), C17(H17)
3.e X=CH2 refined with riding coordinates:
 N2(H2A,H2B), N11(H11A,H11B)
3.f Idealised tetrahedral OH refined as rotating group:
 O2'(H2'), O3'(H3'), O5'(H5'), O7'(H7'), O8'(H8'), O9'(H9')
;
_atom_sites_solution_hydrogens   mixed
_atom_sites_solution_primary     dual
_atom_sites_solution_secondary   ?
loop_
_atom_site_label
_atom_site_type_symbol
_atom_site_fract_x
_atom_site_fract_y
_atom_site_fract_z
_atom_site_U_iso_or_equiv
_atom_site_adp_type
_atom_site_occupancy
_atom_site_site_symmetry_order
_atom_site_calc_flag
_atom_site_refinement_flags_posn
_atom_site_refinement_flags_adp
_atom_site_refinement_flags_occupancy
_atom_site_disorder_assembly
_atom_site_disorder_group
Au1 Au 0.69610(6) 0.40781(4) 0.51704(3) 0.02376(15) Uani 1 1 d . . . . .
Cl1 Cl 0.5866(5) 1.2389(2) 0.3478(2) 0.0297(7) Uani 1 1 d . . . . .
S1 S 0.8569(5) 0.3306(2) 0.6452(2) 0.0265(7) Uani 1 1 d . . . . .
S2 S 0.5306(4) 0.4882(2) 0.3913(2) 0.0253(7) Uani 1 1 d . . . . .
O1' O 0.9381(12) -0.1465(6) 0.7452(6) 0.0244(19) Uani 1 1 d . . . . .
O2' O 1.2843(14) -0.2388(7) 0.8412(7) 0.034(2) Uani 1 1 d D . . . .
H2' H 1.322807 -0.246204 0.793611 0.050 Uiso 1 1 calc GR . . . .
O3' O 1.1174(13) -0.2019(6) 0.9814(6) 0.028(2) Uani 1 1 d D . . . .
H3' H 1.107409 -0.259388 0.963766 0.042 Uiso 1 1 calc DGR . . . .
O5' O 0.7766(14) 0.0003(7) 0.8517(7) 0.033(2) Uani 1 1 d . . . . .
H5' H 0.694037 0.032438 0.818773 0.049 Uiso 1 1 calc GR . . . .
O6' O 0.4703(14) 0.9806(8) 0.2774(7) 0.031(2) Uani 1 1 d . . . . .
O7' O 0.6161(15) 1.0245(9) 0.1059(10) 0.057(3) Uani 1 1 d . . . . .
H7' H 0.689231 1.004788 0.074894 0.085 Uiso 1 1 calc DGR . . . .
O8' O 0.2485(13) 1.0445(7) 0.0436(6) 0.028(2) Uani 1 1 d . . . . .
H8' H 0.326905 1.086415 0.039347 0.042 Uiso 1 1 calc GR . . . .
O9' O 0.2218(14) 1.1224(7) 0.3342(6) 0.031(2) Uani 1 1 d . . . . .
H9' H 0.316622 1.154205 0.333731 0.046 Uiso 1 1 calc GR . . . .
O10 O 0.8556(15) -0.1787(8) 1.0888(7) 0.037(2) Uani 1 1 d D . . . .
H10C H 0.905952 -0.204401 1.047656 0.056 Uiso 1 1 d DG . . . .
H10D H 0.878470 -0.219184 1.133494 0.056 Uiso 1 1 d DG . . . .
O11 O 0.4413(15) 1.2046(8) 0.0026(8) 0.043(2) Uani 1 1 d . . . . .
H11C H 0.527370 1.227178 0.044906 0.065 Uiso 1 1 d DG . . . .
H11D H 0.367863 1.253065 -0.012499 0.065 Uiso 1 1 d DG . . . .
O12 O -0.1140(15) 1.0917(8) 0.0200(7) 0.040(2) Uani 1 1 d D . . . .
H12A H -0.002171 1.071397 0.034767 0.060 Uiso 1 1 d G . . . .
H12B H -0.156970 1.064386 -0.031623 0.060 Uiso 1 1 d G . . . .
N1 N 0.8290(14) 0.1666(8) 0.5386(7) 0.023(2) Uani 1 1 d . . . . .
N2 N 0.7777(18) 0.0346(9) 0.4375(9) 0.028(3) Uani 1 1 d . . . . .
H2A H 0.785381 -0.026675 0.423615 0.034 Uiso 1 1 calc R . . . .
H2B H 0.721801 0.075657 0.396792 0.034 Uiso 1 1 calc R . . . .
N3 N 0.9389(15) 0.0039(8) 0.5855(8) 0.021(2) Uani 1 1 d . . . . .
N7 N 1.0837(14) 0.1644(7) 0.7790(7) 0.023(2) Uani 1 1 d D . . . .
N9 N 1.1021(15) 0.0033(7) 0.7445(7) 0.022(2) Uani 1 1 d . . . . .
N10 N 0.6986(15) 0.6532(8) 0.4744(7) 0.024(2) Uani 1 1 d . . . . .
N11 N 0.8602(18) 0.7852(10) 0.5563(8) 0.026(3) Uani 1 1 d . . . . .
H11A H 0.899479 0.845238 0.559692 0.031 Uiso 1 1 calc R . . . .
H11B H 0.890640 0.746547 0.602944 0.031 Uiso 1 1 calc R . . . .
N12 N 0.7058(16) 0.8136(8) 0.4062(7) 0.020(2) Uani 1 1 d . . . . .
N16 N 0.4334(15) 0.6573(8) 0.2366(7) 0.028(2) Uani 1 1 d . . . . .
N18 N 0.5334(17) 0.8155(8) 0.2488(8) 0.026(3) Uani 1 1 d . . . . .
C1' C 1.1155(16) -0.1051(12) 0.7535(8) 0.025(3) Uani 1 1 d . . . . .
H1' H 1.174312 -0.131767 0.705092 0.030 Uiso 1 1 calc R . . . .
C2 C 0.851(2) 0.0654(10) 0.5204(11) 0.023(3) Uani 1 1 d . . . . .
C2' C 1.2254(19) -0.1382(9) 0.8475(9) 0.027(3) Uani 1 1 d . . . . .
H2'A H 1.329274 -0.093867 0.872125 0.033 Uiso 1 1 calc R . . . .
C3' C 1.0779(18) -0.1380(10) 0.9045(9) 0.024(3) Uani 1 1 d . . . . .
H3'A H 1.067340 -0.070613 0.927049 0.029 Uiso 1 1 calc R . . . .
C4 C 1.0065(16) 0.0474(9) 0.6660(9) 0.022(3) Uani 1 1 d . . . . .
C4' C 0.897(2) -0.1626(10) 0.8354(9) 0.026(3) Uani 1 1 d . . . . .
H4' H 0.867302 -0.232523 0.841585 0.032 Uiso 1 1 calc R . . . .
C5 C 0.9965(16) 0.1468(9) 0.6871(9) 0.021(2) Uani 1 1 d . . . . .
C5' C 0.7293(17) -0.1006(15) 0.8452(8) 0.030(3) Uani 1 1 d . . . . .
H5'A H 0.628824 -0.111262 0.792313 0.036 Uiso 1 1 calc R . . . .
H5'B H 0.686274 -0.120796 0.899951 0.036 Uiso 1 1 calc R . . . .
C6 C 0.8961(16) 0.2104(9) 0.6217(8) 0.018(2) Uani 1 1 d . . . . .
C6' C 0.5703(17) 0.9175(14) 0.2271(8) 0.025(3) Uani 1 1 d . . . . .
H6' H 0.703899 0.930624 0.246653 0.030 Uiso 1 1 calc R . . . .
C7' C 0.508(2) 0.9449(10) 0.1258(9) 0.032(3) Uani 1 1 d . . . . .
H7'A H 0.508372 0.888471 0.084464 0.038 Uiso 1 1 calc R . . . .
C8 C 1.1443(17) 0.0775(9) 0.8096(9) 0.023(3) Uani 1 1 d . . . . .
H8 H 1.209524 0.066540 0.869510 0.027 Uiso 1 1 calc R . . . .
C8' C 0.3128(19) 0.9859(9) 0.1223(9) 0.025(3) Uani 1 1 d . . . . .
H8'A H 0.225791 0.931343 0.123998 0.030 Uiso 1 1 calc R . . . .
C9' C 0.3455(19) 1.0425(9) 0.2138(9) 0.025(3) Uani 1 1 d . . . . .
H9'A H 0.408815 1.104851 0.206448 0.030 Uiso 1 1 calc R . . . .
C10' C 0.174(2) 1.0645(10) 0.2508(9) 0.030(3) Uani 1 1 d . . . . .
H10A H 0.085121 1.100635 0.205073 0.036 Uiso 1 1 calc R . . . .
H10B H 0.115998 1.003146 0.263650 0.036 Uiso 1 1 calc R . . . .
C11 C 0.751(2) 0.7518(9) 0.4777(10) 0.019(3) Uani 1 1 d . . . . .
C13 C 0.6002(18) 0.7717(9) 0.3331(9) 0.023(3) Uani 1 1 d . . . . .
C14 C 0.5398(17) 0.6728(9) 0.3235(9) 0.023(3) Uani 1 1 d . . . . .
C15 C 0.5941(17) 0.6113(9) 0.3974(10) 0.021(3) Uani 1 1 d . . . . .
C17 C 0.4329(19) 0.7425(10) 0.1951(9) 0.026(3) Uani 1 1 d . . . . .
H17 H 0.370332 0.753165 0.134718 0.031 Uiso 1 1 calc R . . . .

loop_
_atom_site_aniso_label
_atom_site_aniso_U_11
_atom_site_aniso_U_22
_atom_site_aniso_U_33
_atom_site_aniso_U_23
_atom_site_aniso_U_13
_atom_site_aniso_U_12
Au1 0.0267(2) 0.0202(2) 0.0224(2) 0.0014(3) 0.00049(15) 0.0010(3)
Cl1 0.0358(18) 0.0265(15) 0.0233(17) 0.0008(13) -0.0021(13) -0.0025(13)
S1 0.0326(18) 0.0217(14) 0.0228(16) -0.0024(12) 0.0004(13) 0.0015(13)
S2 0.0295(17) 0.0195(14) 0.0236(16) -0.0010(12) -0.0022(13) -0.0013(13)
O1' 0.029(5) 0.023(4) 0.019(4) -0.001(3) -0.001(4) -0.005(4)
O2' 0.045(6) 0.030(5) 0.026(5) 0.009(4) 0.009(5) 0.020(4)
O3' 0.035(5) 0.029(5) 0.017(4) 0.002(4) 0.000(4) 0.005(4)
O5' 0.032(5) 0.033(6) 0.026(5) -0.001(4) -0.010(4) 0.011(4)
O6' 0.035(6) 0.031(5) 0.023(5) -0.005(4) -0.003(4) 0.011(4)
O7' 0.042(6) 0.066(8) 0.067(8) 0.048(7) 0.022(6) 0.006(6)
O8' 0.037(5) 0.027(5) 0.016(4) 0.010(4) -0.002(4) 0.000(4)
O9' 0.039(6) 0.034(5) 0.016(4) -0.003(4) -0.001(4) 0.001(4)
O10 0.048(6) 0.037(5) 0.024(5) 0.007(4) 0.003(5) 0.004(5)
O11 0.042(6) 0.046(6) 0.037(6) 0.009(5) -0.003(5) -0.003(5)
O12 0.034(6) 0.051(6) 0.033(6) -0.001(5) 0.005(4) 0.000(5)
N1 0.022(5) 0.025(5) 0.020(5) -0.005(4) -0.001(4) -0.009(4)
N2 0.039(7) 0.020(6) 0.018(6) -0.005(5) -0.009(5) 0.001(5)
N3 0.020(6) 0.024(6) 0.018(6) -0.001(4) -0.003(4) 0.000(4)
N7 0.025(5) 0.024(5) 0.016(5) -0.001(4) -0.002(4) 0.003(4)
N9 0.033(6) 0.014(5) 0.015(5) 0.003(4) 0.000(4) 0.004(4)
N10 0.031(6) 0.024(5) 0.017(5) -0.002(4) 0.004(4) -0.005(4)
N11 0.032(7) 0.032(7) 0.010(6) 0.003(5) -0.004(5) -0.004(5)
N12 0.031(6) 0.019(5) 0.008(5) 0.000(4) -0.004(4) 0.000(4)
N16 0.028(6) 0.030(6) 0.020(5) -0.003(5) -0.008(4) 0.007(5)
N18 0.029(6) 0.022(6) 0.021(6) 0.006(5) -0.007(5) 0.000(5)
C1' 0.026(6) 0.023(9) 0.022(5) 0.006(6) -0.001(4) 0.013(6)
C2 0.022(7) 0.026(7) 0.021(8) 0.002(6) 0.002(6) 0.007(6)
C2' 0.033(7) 0.017(5) 0.028(7) 0.002(5) 0.000(6) 0.009(5)
C3' 0.035(7) 0.021(5) 0.017(6) 0.005(5) 0.004(5) 0.006(5)
C4 0.016(6) 0.028(6) 0.022(6) -0.004(5) 0.002(5) -0.004(5)
C4' 0.038(8) 0.022(6) 0.015(6) 0.010(5) -0.002(5) -0.002(6)
C5 0.018(6) 0.021(6) 0.022(6) 0.002(5) -0.001(5) 0.000(5)
C5' 0.028(6) 0.033(8) 0.025(6) 0.008(8) 0.000(4) 0.000(8)
C6 0.019(6) 0.024(6) 0.011(5) -0.001(5) 0.000(5) -0.003(5)
C6' 0.033(6) 0.026(8) 0.017(5) 0.004(7) 0.008(4) 0.002(7)
C7' 0.048(9) 0.031(6) 0.018(7) 0.010(5) 0.009(6) 0.014(6)
C8 0.021(7) 0.027(6) 0.017(6) -0.002(5) -0.004(5) 0.000(5)
C8' 0.033(7) 0.022(6) 0.019(6) 0.002(5) 0.002(5) 0.000(5)
C9' 0.028(7) 0.019(6) 0.025(7) 0.002(5) -0.002(6) 0.001(5)
C10' 0.037(8) 0.030(7) 0.018(6) 0.002(5) -0.002(6) 0.001(6)
C11 0.018(6) 0.014(6) 0.024(7) -0.001(5) 0.005(5) -0.002(5)
C13 0.030(7) 0.017(6) 0.023(6) -0.002(5) 0.011(5) 0.005(5)
C14 0.024(6) 0.021(6) 0.023(6) -0.003(5) 0.001(5) -0.003(5)
C15 0.021(6) 0.017(6) 0.027(7) -0.003(5) 0.005(5) 0.002(5)
C17 0.029(7) 0.031(7) 0.013(6) 0.001(5) -0.006(5) 0.002(6)

_geom_special_details            
;
 All esds (except the esd in the dihedral angle between two l.s. planes)
 are estimated using the full covariance matrix.  The cell esds are taken
 into account individually in the estimation of esds in distances, angles
 and torsion angles; correlations between esds in cell parameters are only
 used when they are defined by crystal symmetry.  An approximate (isotropic)
 treatment of cell esds is used for estimating esds involving l.s. planes.
;
loop_
_geom_bond_atom_site_label_1
_geom_bond_atom_site_label_2
_geom_bond_distance
_geom_bond_site_symmetry_2
_geom_bond_publ_flag
Au1 S1 2.274(3) . ?
Au1 S2 2.281(3) . ?
S1 C6 1.701(12) . ?
S2 C15 1.727(13) . ?
O1' C1' 1.399(16) . ?
O1' C4' 1.448(16) . ?
O2' H2' 0.8200 . ?
O2' C2' 1.437(15) . ?
O3' H3' 0.8200 . ?
O3' C3' 1.414(15) . ?
O5' H5' 0.8200 . ?
O5' C5' 1.41(2) . ?
O6' C6' 1.432(18) . ?
O6' C9' 1.440(16) . ?
O7' H7' 0.8200 . ?
O7' C7' 1.407(19) . ?
O8' H8' 0.8200 . ?
O8' C8' 1.410(15) . ?
O9' H9' 0.8200 . ?
O9' C10' 1.445(16) . ?
O10 H10C 0.8514 . ?
O10 H10D 0.8497 . ?
O11 H11C 0.8500 . ?
O11 H11D 0.8497 . ?
O12 H12A 0.8504 . ?
O12 H12B 0.8504 . ?
N1 C2 1.412(18) . ?
N1 C6 1.365(15) . ?
N2 H2A 0.8600 . ?
N2 H2B 0.8600 . ?
N2 C2 1.30(2) . ?
N3 C2 1.336(19) . ?
N3 C4 1.332(17) . ?
N7 C5 1.402(16) . ?
N7 C8 1.305(16) . ?
N9 C1' 1.475(19) . ?
N9 C4 1.366(17) . ?
N9 C8 1.384(16) . ?
N10 C11 1.387(17) . ?
N10 C15 1.362(18) . ?
N11 H11A 0.8600 . ?
N11 H11B 0.8600 . ?
N11 C11 1.349(19) . ?
N12 C11 1.338(18) . ?
N12 C13 1.323(17) . ?
N16 C14 1.378(17) . ?
N16 C17 1.308(18) . ?
N18 C6' 1.46(2) . ?
N18 C13 1.380(18) . ?
N18 C17 1.382(18) . ?
C1' H1' 0.9800 . ?
C1' C2' 1.527(17) . ?
C2' H2'A 0.9800 . ?
C2' C3' 1.51(2) . ?
C3' H3'A 0.9800 . ?
C3' C4' 1.537(19) . ?
C4 C5 1.386(18) . ?
C4' H4' 0.9800 . ?
C4' C5' 1.52(2) . ?
C5 C6 1.390(17) . ?
C5' H5'A 0.9700 . ?
C5' H5'B 0.9700 . ?
C6' H6' 0.9800 . ?
C6' C7' 1.523(18) . ?
C7' H7'A 0.9800 . ?
C7' C8' 1.525(19) . ?
C8 H8 0.9300 . ?
C8' H8'A 0.9800 . ?
C8' C9' 1.535(18) . ?
C9' H9'A 0.9800 . ?
C9' C10' 1.51(2) . ?
C10' H10A 0.9700 . ?
C10' H10B 0.9700 . ?
C13 C14 1.408(18) . ?
C14 C15 1.369(19) . ?
C17 H17 0.9300 . ?

loop_
_geom_angle_atom_site_label_1
_geom_angle_atom_site_label_2
_geom_angle_atom_site_label_3
_geom_angle
_geom_angle_site_symmetry_1
_geom_angle_site_symmetry_3
_geom_angle_publ_flag
S1 Au1 S2 178.25(12) . . ?
C6 S1 Au1 110.4(4) . . ?
C15 S2 Au1 109.0(5) . . ?
C1' O1' C4' 110.4(9) . . ?
C2' O2' H2' 109.5 . . ?
C3' O3' H3' 109.5 . . ?
C5' O5' H5' 109.5 . . ?
C6' O6' C9' 109.3(10) . . ?
C7' O7' H7' 109.5 . . ?
C8' O8' H8' 109.5 . . ?
C10' O9' H9' 109.5 . . ?
H10C O10 H10D 104.5 . . ?
H11C O11 H11D 104.5 . . ?
H12A O12 H12B 104.4 . . ?
C6 N1 C2 124.1(11) . . ?
H2A N2 H2B 120.0 . . ?
C2 N2 H2A 120.0 . . ?
C2 N2 H2B 120.0 . . ?
C4 N3 C2 114.0(12) . . ?
C8 N7 C5 103.9(10) . . ?
C4 N9 C1' 121.6(10) . . ?
C4 N9 C8 106.2(10) . . ?
C8 N9 C1' 131.2(10) . . ?
C15 N10 C11 122.4(11) . . ?
H11A N11 H11B 120.0 . . ?
C11 N11 H11A 120.0 . . ?
C11 N11 H11B 120.0 . . ?
C13 N12 C11 112.9(11) . . ?
C17 N16 C14 104.5(11) . . ?
C13 N18 C6' 124.1(11) . . ?
C13 N18 C17 105.2(10) . . ?
C17 N18 C6' 130.7(11) . . ?
O1' C1' N9 110.3(10) . . ?
O1' C1' H1' 109.4 . . ?
O1' C1' C2' 105.6(11) . . ?
N9 C1' H1' 109.4 . . ?
N9 C1' C2' 112.8(11) . . ?
C2' C1' H1' 109.4 . . ?
N2 C2 N1 116.7(13) . . ?
N2 C2 N3 121.7(13) . . ?
N3 C2 N1 121.6(13) . . ?
O2' C2' C1' 109.2(11) . . ?
O2' C2' H2'A 112.6 . . ?
O2' C2' C3' 107.4(11) . . ?
C1' C2' H2'A 112.6 . . ?
C3' C2' C1' 102.0(10) . . ?
C3' C2' H2'A 112.6 . . ?
O3' C3' C2' 113.6(11) . . ?
O3' C3' H3'A 108.1 . . ?
O3' C3' C4' 114.2(10) . . ?
C2' C3' H3'A 108.1 . . ?
C2' C3' C4' 104.3(11) . . ?
C4' C3' H3'A 108.1 . . ?
N3 C4 N9 127.0(11) . . ?
N3 C4 C5 127.2(12) . . ?
N9 C4 C5 105.9(10) . . ?
O1' C4' C3' 105.4(11) . . ?
O1' C4' H4' 108.9 . . ?
O1' C4' C5' 109.5(10) . . ?
C3' C4' H4' 108.9 . . ?
C5' C4' C3' 114.9(11) . . ?
C5' C4' H4' 108.9 . . ?
C4 C5 N7 110.5(10) . . ?
C4 C5 C6 119.3(11) . . ?
C6 C5 N7 130.0(11) . . ?
O5' C5' C4' 110.4(11) . . ?
O5' C5' H5'A 109.6 . . ?
O5' C5' H5'B 109.6 . . ?
C4' C5' H5'A 109.6 . . ?
C4' C5' H5'B 109.6 . . ?
H5'A C5' H5'B 108.1 . . ?
N1 C6 S1 123.8(9) . . ?
N1 C6 C5 113.6(11) . . ?
C5 C6 S1 122.6(9) . . ?
O6' C6' N18 108.2(11) . . ?
O6' C6' H6' 109.1 . . ?
O6' C6' C7' 106.7(12) . . ?
N18 C6' H6' 109.1 . . ?
N18 C6' C7' 114.6(12) . . ?
C7' C6' H6' 109.1 . . ?
O7' C7' C6' 109.0(13) . . ?
O7' C7' H7'A 112.9 . . ?
O7' C7' C8' 106.4(11) . . ?
C6' C7' H7'A 112.9 . . ?
C6' C7' C8' 102.2(10) . . ?
C8' C7' H7'A 112.9 . . ?
N7 C8 N9 113.6(11) . . ?
N7 C8 H8 123.2 . . ?
N9 C8 H8 123.2 . . ?
O8' C8' C7' 112.6(10) . . ?
O8' C8' H8'A 109.7 . . ?
O8' C8' C9' 114.6(10) . . ?
C7' C8' H8'A 109.7 . . ?
C7' C8' C9' 100.3(10) . . ?
C9' C8' H8'A 109.7 . . ?
O6' C9' C8' 104.5(10) . . ?
O6' C9' H9'A 108.8 . . ?
O6' C9' C10' 110.1(11) . . ?
C8' C9' H9'A 108.8 . . ?
C10' C9' C8' 115.6(11) . . ?
C10' C9' H9'A 108.8 . . ?
O9' C10' C9' 110.2(11) . . ?
O9' C10' H10A 109.6 . . ?
O9' C10' H10B 109.6 . . ?
C9' C10' H10A 109.6 . . ?
C9' C10' H10B 109.6 . . ?
H10A C10' H10B 108.1 . . ?
N11 C11 N10 117.7(13) . . ?
N12 C11 N10 123.5(13) . . ?
N12 C11 N11 118.7(12) . . ?
N12 C13 N18 126.6(11) . . ?
N12 C13 C14 127.6(12) . . ?
N18 C13 C14 105.7(11) . . ?
N16 C14 C13 110.2(11) . . ?
C15 C14 N16 132.1(11) . . ?
C15 C14 C13 117.6(12) . . ?
N10 C15 S2 123.0(10) . . ?
N10 C15 C14 116.0(11) . . ?
C14 C15 S2 121.0(10) . . ?
N16 C17 N18 114.3(11) . . ?
N16 C17 H17 122.9 . . ?
N18 C17 H17 122.9 . . ?

loop_
_geom_hbond_atom_site_label_D
_geom_hbond_atom_site_label_H
_geom_hbond_atom_site_label_A
_geom_hbond_distance_DH
_geom_hbond_distance_HA
_geom_hbond_distance_DA
_geom_hbond_angle_DHA
_geom_hbond_site_symmetry_A
_geom_hbond_publ_flag
O2' H2' Cl1 0.82 2.34 3.157(10) 175.8 2_736 yes
O3' H3' O12 0.82 2.03 2.795(13) 155.1 2_636 yes
O5' H5' N16 0.82 2.02 2.788(14) 155.3 2_646 yes
O7' H7' O12 0.82 2.15 2.724(14) 127.1 1_655 yes
O8' H8' O11 0.82 1.94 2.725(14) 161.0 . yes
O9' H9' Cl1 0.82 2.26 3.079(11) 174.2 . yes
O10 H10C O3' 0.85 2.00 2.758(14) 147.3 . yes
O10 H10D N7 0.85 2.03 2.864(13) 168.9 2_747 yes
O11 H11C O2' 0.85 2.00 2.843(14) 169.5 2_766 yes
O11 H11D O10 0.85 2.01 2.804(15) 154.3 2_666 yes
O12 H12A O8' 0.85 1.85 2.689(14) 166.7 . yes
O12 H12B O5' 0.85 1.91 2.754(14) 173.2 1_464 yes
N2 H2A N12 0.86 2.24 3.057(17) 158.5 1_545 yes
N2 H2B Cl1 0.86 2.47 3.258(13) 152.7 1_545 yes
N11 H11A N3 0.86 2.19 3.030(17) 165.3 1_565 yes
N11 H11B O9' 0.86 2.17 2.875(15) 139.5 2_646 yes

_shelx_res_file                  
;
TITL aho200014.res in P2(1)
    aho200014.res
    created by SHELXL-2018/3 at 16:41:44 on 01-Oct-2020
REM Old TITL aho200014_b.res in Pm
REM SHELXT solution in P2(1)
REM R1 0.073, Rweak 0.023, Alpha 0.023, Orientation as input
REM Flack x = -0.044 ( 0.011 ) from Parsons' quotients
REM Formula found by SHELXT: C23 N9 O9 S3 Au
CELL 1.54184 7.3414 13.5389 14.84 90 101.962 90
ZERR 2 0.0003 0.0005 0.0006 0 0.004 0
LATT -1
SYMM -X,0.5+Y,-Z
SFAC C H Au Cl N O S
UNIT 40 64 2 2 20 22 4
EQIV $1 +X,-1+Y,+Z
EQIV $2 2-X,-0.5+Y,2-Z
EQIV $3 2-X,1.5+Y,1-Z
EQIV $4 1-X,1.5+Y,1-Z
EQIV $5 1-X,-1.5+Y,1-Z
EQIV $6 -1+X,1+Y,-1+Z
EQIV $7 +X,1+Y,+Z
EQIV $8 2-X,-1.5+Y,1-Z
EQIV $9 1-X,-0.5+Y,1-Z
EQIV $10 1+X,+Y,+Z
EQIV $11 1+X,-1+Y,+Z
DFIX 2.1 H7'_$1 O12_$11
DFIX 2 H10d N7_$2
DFIX 2 H10c O3'
DFIX 2 H11c O2'_$3
DFIX 2 H11d O10_$4
DFIX 2 H3' O12_$5

L.S. 10
PLAN  20
HTAB O2' Cl1_$8
HTAB O3' O12_$5
HTAB O5' N16_$9
HTAB O7' O12_$10
HTAB O8' O11
HTAB O9' Cl1
HTAB O10 O3'
HTAB O10 N7_$2
HTAB O11 O2'_$3
HTAB O11 O10_$4
HTAB O12 O5'_$6
HTAB O12 O8'
HTAB N2 N12_$1
HTAB N11 O9'_$9
HTAB N11 N3_$7
HTAB N2 Cl1_$1
BOND $H
LIST 4
fmap 2
acta
REM <olex2.extras>
REM <HklSrc "%.\\aho200014.hkl">
REM </olex2.extras>

WGHT    0.044800
FVAR       0.34714
AU1   3    0.696101    0.407810    0.517045    11.00000    0.02669    0.02016 =
         0.02243    0.00142    0.00049    0.00096
CL1   4    0.586650    1.238914    0.347840    11.00000    0.03583    0.02645 =
         0.02334    0.00080   -0.00208   -0.00251
S1    7    0.856880    0.330632    0.645183    11.00000    0.03257    0.02174 =
         0.02282   -0.00236    0.00044    0.00155
S2    7    0.530571    0.488195    0.391296    11.00000    0.02950    0.01955 =
         0.02362   -0.00100   -0.00219   -0.00131
O1'   6    0.938137   -0.146519    0.745210    11.00000    0.02871    0.02300 =
         0.01913   -0.00142   -0.00066   -0.00463
O2'   6    1.284278   -0.238815    0.841237    11.00000    0.04502    0.03041 =
         0.02594    0.00917    0.00912    0.02042
AFIX 147
H2'   2    1.322807   -0.246204    0.793611    11.00000   -1.50000
AFIX   0
O3'   6    1.117432   -0.201874    0.981420    11.00000    0.03509    0.02937 =
         0.01712    0.00233    0.00047    0.00475
AFIX 147
H3'   2    1.107409   -0.259388    0.963766    11.00000   -1.50000
AFIX   0
O5'   6    0.776570    0.000276    0.851666    11.00000    0.03210    0.03341 =
         0.02575   -0.00150   -0.01034    0.01068
AFIX 147
H5'   2    0.694037    0.032438    0.818773    11.00000   -1.50000
AFIX   0
O6'   6    0.470323    0.980605    0.277354    11.00000    0.03540    0.03104 =
         0.02306   -0.00455   -0.00273    0.01050
O7'   6    0.616144    1.024470    0.105867    11.00000    0.04216    0.06609 =
         0.06685    0.04783    0.02189    0.00593
AFIX 147
H7'   2    0.689231    1.004788    0.074894    11.00000   -1.50000
AFIX   0
O8'   6    0.248511    1.044489    0.043586    11.00000    0.03711    0.02678 =
         0.01619    0.01031   -0.00211    0.00013
AFIX 147
H8'   2    0.326905    1.086415    0.039347    11.00000   -1.50000
AFIX   0
O9'   6    0.221775    1.122407    0.334235    11.00000    0.03886    0.03376 =
         0.01644   -0.00333   -0.00149    0.00091
AFIX 147
H9'   2    0.316622    1.154205    0.333731    11.00000   -1.50000
AFIX   6

O10   6    0.855601   -0.178685    1.088831    11.00000    0.04757    0.03744 =
         0.02430    0.00672    0.00297    0.00361
H10C  2    0.905952   -0.204401    1.047656    11.00000   -1.50000
H10D  2    0.878470   -0.219184    1.133494    11.00000   -1.50000
AFIX   6

O11   6    0.441268    1.204556    0.002637    11.00000    0.04179    0.04553 =
         0.03738    0.00932   -0.00286   -0.00281
H11C  2    0.527370    1.227178    0.044906    11.00000   -1.50000
H11D  2    0.367863    1.253065   -0.012499    11.00000   -1.50000
AFIX   6

O12   6   -0.114039    1.091659    0.020035    11.00000    0.03445    0.05143 =
         0.03283   -0.00063    0.00503    0.00048
H12A  2   -0.002171    1.071397    0.034767    11.00000   -1.50000
H12B  2   -0.156970    1.064386   -0.031623    11.00000   -1.50000
AFIX   0

N1    5    0.828971    0.166607    0.538629    11.00000    0.02188    0.02473 =
         0.02012   -0.00509   -0.00150   -0.00851
N2    5    0.777736    0.034636    0.437527    11.00000    0.03926    0.02038 =
         0.01820   -0.00464   -0.00942    0.00083
AFIX  93
H2A   2    0.785381   -0.026675    0.423615    11.00000   -1.20000
H2B   2    0.721801    0.075657    0.396792    11.00000   -1.20000
AFIX   0
N3    5    0.938924    0.003883    0.585494    11.00000    0.01974    0.02357 =
         0.01787   -0.00147   -0.00293    0.00030
N7    5    1.083739    0.164360    0.778961    11.00000    0.02469    0.02434 =
         0.01578   -0.00123   -0.00244    0.00292
N9    5    1.102108    0.003312    0.744506    11.00000    0.03276    0.01433 =
         0.01543    0.00340    0.00035    0.00391
N10   5    0.698634    0.653213    0.474375    11.00000    0.03064    0.02415 =
         0.01659   -0.00170    0.00401   -0.00492
N11   5    0.860222    0.785231    0.556281    11.00000    0.03220    0.03211 =
         0.01035    0.00272   -0.00400   -0.00367
AFIX  93
H11A  2    0.899479    0.845238    0.559692    11.00000   -1.20000
H11B  2    0.890640    0.746547    0.602944    11.00000   -1.20000
AFIX   0
N12   5    0.705801    0.813614    0.406215    11.00000    0.03088    0.01930 =
         0.00778   -0.00024   -0.00400    0.00046
N16   5    0.433402    0.657250    0.236599    11.00000    0.02786    0.03042 =
         0.02030   -0.00295   -0.00818    0.00675
N18   5    0.533408    0.815469    0.248770    11.00000    0.02871    0.02239 =
         0.02056    0.00553   -0.00664    0.00004
C1'   1    1.115497   -0.105115    0.753463    11.00000    0.02614    0.02332 =
         0.02201    0.00613   -0.00075    0.01263
AFIX  13
H1'   2    1.174312   -0.131767    0.705092    11.00000   -1.20000
AFIX   0
C2    1    0.851001    0.065417    0.520433    11.00000    0.02233    0.02610 =
         0.02101    0.00228    0.00241    0.00715
C2'   1    1.225404   -0.138237    0.847498    11.00000    0.03343    0.01656 =
         0.02847    0.00244   -0.00036    0.00885
AFIX  13
H2'A  2    1.329274   -0.093867    0.872125    11.00000   -1.20000
AFIX   0
C3'   1    1.077887   -0.137966    0.904486    11.00000    0.03456    0.02098 =
         0.01707    0.00486    0.00436    0.00638
AFIX  13
H3'A  2    1.067340   -0.070613    0.927049    11.00000   -1.20000
AFIX   0
C4    1    1.006487    0.047402    0.666010    11.00000    0.01603    0.02814 =
         0.02205   -0.00352    0.00234   -0.00391
C4'   1    0.896889   -0.162589    0.835389    11.00000    0.03823    0.02233 =
         0.01496    0.00998   -0.00224   -0.00235
AFIX  13
H4'   2    0.867302   -0.232523    0.841585    11.00000   -1.20000
AFIX   0
C5    1    0.996492    0.146752    0.687069    11.00000    0.01813    0.02106 =
         0.02246    0.00209   -0.00149    0.00037
C5'   1    0.729290   -0.100602    0.845203    11.00000    0.02841    0.03318 =
         0.02512    0.00817    0.00040    0.00037
AFIX  23
H5'A  2    0.628824   -0.111262    0.792313    11.00000   -1.20000
H5'B  2    0.686274   -0.120796    0.899951    11.00000   -1.20000
AFIX   0
C6    1    0.896134    0.210440    0.621684    11.00000    0.01901    0.02402 =
         0.01075   -0.00122    0.00025   -0.00329
C6'   1    0.570257    0.917500    0.227082    11.00000    0.03329    0.02586 =
         0.01664    0.00374    0.00799    0.00208
AFIX  13
H6'   2    0.703899    0.930624    0.246653    11.00000   -1.20000
AFIX   0
C7'   1    0.507697    0.944858    0.125801    11.00000    0.04754    0.03137 =
         0.01816    0.01042    0.00926    0.01449
AFIX  13
H7'A  2    0.508372    0.888471    0.084464    11.00000   -1.20000
AFIX   0
C8    1    1.144278    0.077510    0.809621    11.00000    0.02061    0.02710 =
         0.01742   -0.00160   -0.00398   -0.00014
AFIX  43
H8    2    1.209524    0.066540    0.869510    11.00000   -1.20000
AFIX   0
C8'   1    0.312837    0.985856    0.122298    11.00000    0.03277    0.02239 =
         0.01877    0.00174    0.00176    0.00016
AFIX  13
H8'A  2    0.225791    0.931343    0.123998    11.00000   -1.20000
AFIX   0
C9'   1    0.345545    1.042543    0.213819    11.00000    0.02751    0.01916 =
         0.02469    0.00203   -0.00205    0.00080
AFIX  13
H9'A  2    0.408815    1.104851    0.206448    11.00000   -1.20000
AFIX   0
C10'  1    0.173836    1.064545    0.250843    11.00000    0.03732    0.03045 =
         0.01803    0.00222   -0.00219    0.00101
AFIX  23
H10A  2    0.085121    1.100635    0.205073    11.00000   -1.20000
H10B  2    0.115998    1.003146    0.263650    11.00000   -1.20000
AFIX   0
C11   1    0.750929    0.751786    0.477736    11.00000    0.01834    0.01423 =
         0.02380   -0.00128    0.00531   -0.00198
C13   1    0.600161    0.771693    0.333143    11.00000    0.03027    0.01675 =
         0.02278   -0.00205    0.01053    0.00534
C14   1    0.539826    0.672809    0.323470    11.00000    0.02413    0.02139 =
         0.02324   -0.00295    0.00126   -0.00345
C15   1    0.594136    0.611251    0.397368    11.00000    0.02095    0.01658 =
         0.02684   -0.00331    0.00498    0.00151
C17   1    0.432931    0.742530    0.195131    11.00000    0.02947    0.03097 =
         0.01298    0.00058   -0.00621    0.00230
AFIX  43
H17   2    0.370332    0.753165    0.134718    11.00000   -1.20000
AFIX   0
HKLF 4


REM  aho200014.res in P2(1)
REM wR2 = 0.0938, GooF = S = 1.032, Restrained GooF = 1.033 for all data
REM R1 = 0.0395 for 4572 Fo > 4sig(Fo) and 0.0486 for all 5112 data
REM 421 parameters refined using 7 restraints

END

WGHT      0.0446      0.0000

REM Highest difference peak  1.477,  deepest hole -1.455,  1-sigma level  0.132
Q1    1   1.0970  0.9076  0.5568  11.00000  0.05    1.48
Q2    1   0.8902  0.4037  0.5258  11.00000  0.05    0.97
Q3    1   0.5594  0.4065  0.4181  11.00000  0.05    0.82
Q4    1   0.8269  0.4637  0.5040  11.00000  0.05    0.79
Q5    1   0.1473  0.9852  0.3561  11.00000  0.05    0.78
Q6    1   0.5074  0.4110  0.5115  11.00000  0.05    0.73
Q7    1   0.6605  0.3328  0.4597  11.00000  0.05    0.72
Q8    1   0.7267  0.4818  0.5717  11.00000  0.05    0.72
Q9    1   0.7038  0.3043  0.5009  11.00000  0.05    0.68
Q10   1   0.8307  0.4150  0.6110  11.00000  0.05    0.64
Q11   1   0.7255  0.4053  0.6222  11.00000  0.05    0.62
Q12   1   0.6799  0.4932  0.4818  11.00000  0.05    0.62
Q13   1   0.5401  1.3323  0.3857  11.00000  0.05    0.60
Q14   1   0.6082  0.3193  0.5530  11.00000  0.05    0.60
Q15   1   0.5844  0.4968  0.5453  11.00000  0.05    0.60
Q16   1   0.8331  0.3460  0.4986  11.00000  0.05    0.58
Q17   1   0.6670  0.4134  0.4125  11.00000  0.05    0.58
Q18   1   0.5683  0.3509  0.5208  11.00000  0.05    0.58
Q19   1   0.7395  0.3315  0.5666  11.00000  0.05    0.56
Q20   1   0.6915  0.6177  0.5218  11.00000  0.05    0.55
;
_shelx_res_checksum              54637
_shelx_hkl_file                  
;
   0 -16   0  188.79   31.09
   0 -16  -1  142.57   31.26
   0 -16   1  180.60   32.35
   0 -16   2  151.82   30.33
   0 -16  -2  177.42   27.49
   0 -15   0  -14.87   15.61
   0 -15   0    4.05   23.06
   0 -15  -1   41.00   24.21
   0 -15   1   54.45   20.38
   0 -15  -1   42.65   22.85
   0 -15   1   60.00   24.60
   0 -15   2   56.66   24.67
   0 -15   2   73.34   25.52
   0 -15  -2   84.79   30.14
   0 -15  -2   38.30   21.30
   0 -15  -3  138.00   32.17
   0 -15   3  113.97   24.19
   0 -15   4   39.68   11.51
   0 -15  -4  -33.75   22.30
   0 -15   5   17.36   14.06
   0 -15  -5   -8.22   19.72
   0 -15  -6   64.34   20.83
   0 -15   6   42.35   18.25
   0 -14   0  497.03   54.81
   0 -14   0  501.05   48.55
   0 -14   1  456.91   47.50
   0 -14  -1  515.73   57.86
   0 -14  -1  431.29   44.87
   0 -14   2  275.10   38.53
   0 -14  -2  273.20   43.33
   0 -14  -2  314.82   37.55
   0 -14  -3  228.27   41.24
   0 -14  -3  167.79   35.20
   0 -14   3  226.88   34.84
   0 -14   4   89.71   30.22
   0 -14  -4  135.26   39.35
   0 -14  -4  115.94   27.19
   0 -14  -5  184.35   35.33
   0 -14   5  225.01   35.41
   0 -14   6  296.84   36.24
   0 -14  -6  226.81   38.68
   0 -14  -7  249.58   36.12
   0 -14   7  226.12   32.02
   0 -14   8  149.02   23.19
   0 -14  -8  116.87   28.46
   0 -13   0    0.70   24.06
   0 -13  -1   80.16   30.94
   0 -13  -1   81.97   34.79
   0 -13   1   42.07   30.41
   0 -13  -2   12.04   30.81
   0 -13   2   27.41   22.51
   0 -13  -2   11.91   23.20
   0 -13  -3  -17.29   31.57
   0 -13  -3   27.85   23.27
   0 -13   3   22.76   24.11
   0 -13   4   86.70   32.51
   0 -13  -4   70.18   34.65
   0 -13  -4   69.83   28.27
   0 -13   4   48.03   17.19
   0 -13  -5  195.95   37.49
   0 -13   5  208.61   33.94
   0 -13   5  229.31   39.36
   0 -13  -5  231.78   45.05
   0 -13   6  172.11   34.68
   0 -13   6  135.81   27.15
   0 -13  -6  183.76   38.43
   0 -13   7  203.66   29.01
   0 -13   7  190.94   37.99
   0 -13  -7  195.82   38.75
   0 -13   8  388.13   40.34
   0 -13  -8  273.41   39.39
   0 -13   8  374.64   37.79
   0 -13  -9  234.01   36.29
   0 -13   9  230.53   35.47
   0 -13   9  271.36   30.89
   0 -13 -10  130.31   23.50
   0 -13  10  144.04   24.78
   0 -12   0 1569.23   83.31
   0 -12  -1 1010.52   66.50
   0 -12   1  973.34   65.07
   0 -12  -2  267.62   41.59
   0 -12  -2  265.25   38.27
   0 -12   2  276.36   38.68
   0 -12  -3  328.80   43.49
   0 -12   3  408.75   40.57
   0 -12   3  391.72   41.60
   0 -12  -3  367.05   51.66
   0 -12   4  288.44   39.92
   0 -12  -4  324.75   48.46
   0 -12   4  325.12   43.45
   0 -12  -4  259.67   35.57
   0 -12   5  234.40   41.52
   0 -12  -5  159.78   33.08
   0 -12  -5  246.68   45.55
   0 -12   5  280.03   35.38
   0 -12  -6  251.19   37.62
   0 -12   6  329.43   46.57
   0 -12  -6  306.53   48.19
   0 -12  -7  542.52   57.87
   0 -12   7  590.99   54.83
   0 -12   8  352.29   43.96
   0 -12  -8  306.11   47.16
   0 -12  -9  139.23   34.33
   0 -12   9  184.73   33.43
   0 -12  10   12.10   10.20
   0 -12 -10   44.69   22.52
   0 -12  11   42.59   13.44
   0 -12 -11   42.57   15.34
   0 -11   0  -31.52   49.54
   0 -11   0  -12.39   16.60
   0 -11  -1   26.27   22.67
   0 -11   1   41.84   14.95
   0 -11  -1  -22.99   43.10
   0 -11   2  -26.13   11.96
   0 -11   2   -2.91   14.86
   0 -11   2    8.83   57.76
   0 -11  -2   23.80   19.68
   0 -11  -2   14.50   43.86
   0 -11  -3   51.96   24.38
   0 -11   3   36.33   19.53
   0 -11   3   28.05   12.02
   0 -11  -3   31.29   22.40
   0 -11  -4   88.09   31.66
   0 -11  -4   47.89   14.02
   0 -11   4   52.79   24.93
   0 -11  -5  241.02   39.38
   0 -11   5  185.15   35.65
   0 -11  -5  166.66   31.15
   0 -11  -6  230.61   46.31
   0 -11  -6  208.18   35.58
   0 -11   6  221.87   37.56
   0 -11  -7  152.94   40.44
   0 -11  -7  131.27   31.39
   0 -11   7  151.68   35.38
   0 -11   8  340.77   43.87
   0 -11  -8  305.26   51.83
   0 -11  -9  230.37   42.41
   0 -11   9  223.88   36.35
   0 -11  10  367.50   43.14
   0 -11 -10  346.01   48.77
   0 -11  11  210.80   29.33
   0 -11 -11  202.36   35.14
   0 -11 -12  154.53   26.32
   0 -11  12  135.71   21.94
   0 -10   0  453.66   91.10
   0 -10   0  587.99   46.41
   0 -10   1  535.70  103.25
   0 -10  -1  578.07   47.21
   0 -10   1  591.08   44.18
   0 -10  -1  503.69   96.17
   0 -10   1  521.10   46.24
   0 -10  -2 1031.86   63.89
   0 -10   2 1043.23   63.40
   0 -10   2 1023.95   60.45
   0 -10   2 1012.45  137.74
   0 -10  -2  878.61  128.05
   0 -10   3  342.19   39.77
   0 -10  -3  378.77   45.93
   0 -10  -3  308.90  101.48
   0 -10   3  442.12   92.66
   0 -10  -3  362.09   38.11
   0 -10   4  461.74   46.97
   0 -10  -4  416.31   41.33
   0 -10  -4  439.93   52.72
   0 -10  -5  130.76   24.65
   0 -10   5  172.22   30.52
   0 -10  -5  163.01   37.50
   0 -10   6  119.61   84.20
   0 -10  -6  183.16   42.21
   0 -10   6  183.73   34.85
   0 -10  -6  111.42   27.43
   0 -10  -7  231.78   42.46
   0 -10  -7  249.93   53.45
   0 -10  -8  360.37   37.28
   0 -10  -8  435.01   53.62
   0 -10  -9  304.43   48.81
   0 -10   9  366.32   44.87
   0 -10 -10  299.60   45.55
   0 -10  10  313.55   40.23
   0 -10  11   69.06   20.86
   0 -10  11   61.96   23.83
   0 -10 -11   42.29   33.77
   0 -10  12   33.21   21.02
   0 -10  12   61.45   16.04
   0 -10 -12   21.16   24.46
   0 -10  13   29.92   16.69
   0 -10 -13   33.43   16.46
   0  -9   0  -15.14   14.50
   0  -9   0   -3.84   10.55
   0  -9  -1  224.07   30.29
   0  -9   1  224.84   29.18
   0  -9   1  232.12   27.02
   0  -9   1  302.52   72.51
   0  -9  -1  256.36   61.93
   0  -9   2   64.43   18.06
   0  -9  -2   93.22   23.96
   0  -9   2  109.37   56.84
   0  -9  -2   65.43   22.18
   0  -9  -2   93.16   37.70
   0  -9  -3  240.73   61.43
   0  -9   3  218.67   33.96
   0  -9  -3  176.68   28.86
   0  -9  -3  249.81   30.50
   0  -9   3  141.56   59.63
   0  -9   4   98.57   63.59
   0  -9  -4  108.23   21.56
   0  -9  -4  100.00   25.59
   0  -9   5   28.47   50.84
   0  -9  -5   79.92   19.33
   0  -9  -5   98.09   31.33
   0  -9   6  268.33   95.72
   0  -9  -6  255.97   34.68
   0  -9   6  314.19   34.85
   0  -9  -6  307.40   46.28
   0  -9   7  786.70   63.92
   0  -9   7  690.78  125.18
   0  -9  -7  555.08   47.87
   0  -9  -7  685.47   59.70
   0  -9   8  999.54   70.83
   0  -9  -8  857.48   72.04
   0  -9   9  352.50   44.47
   0  -9  -9  341.20   48.16
   0  -9  10  375.44   46.60
   0  -9 -10  355.21   53.73
   0  -9  11  236.79   37.89
   0  -9 -11  202.12   39.59
   0  -9 -12  300.45   45.29
   0  -9  12  321.84   41.92
   0  -9  13  428.48   40.07
   0  -9 -13  380.09   43.81
   0  -9  14  254.50   25.97
   0  -9 -14  317.82   34.97
   0  -8   0 1017.88   53.02
   0  -8   0 1058.26  113.33
   0  -8   1 1072.06  120.16
   0  -8   1 1032.29   53.58
   0  -8  -1 1027.40   53.15
   0  -8  -1 1065.78  116.48
   0  -8  -2  962.42  123.48
   0  -8  -2 1079.54   55.35
   0  -8   2 1053.15   55.04
   0  -8   2 1246.85  124.63
   0  -8  -3 1734.73   71.55
   0  -8  -3 1906.48  160.14
   0  -8  -3 1531.52   75.17
   0  -8   3 1879.09  159.36
   0  -8   4 1947.40  165.63
   0  -8  -4 1800.82   82.92
   0  -8  -4 1755.67   73.91
   0  -8   5 1028.05  126.52
   0  -8  -5  985.32   64.64
   0  -8  -5  859.91   52.80
   0  -8   5  974.82   57.26
   0  -8   6  409.95   40.72
   0  -8  -6  355.23   36.93
   0  -8  -6  372.43   46.74
   0  -8   6  244.28   67.10
   0  -8  -7  242.65   35.66
   0  -8   7  365.68   94.16
   0  -8   7  320.14   41.30
   0  -8  -7  308.99   41.44
   0  -8   8   25.59   22.07
   0  -8  -8   31.27   11.58
   0  -8   8  -34.08   67.78
   0  -8  -8   39.89   24.63
   0  -8  -9   64.70   16.67
   0  -8  -9   78.47   31.29
   0  -8   9   67.22   26.87
   0  -8  10   71.33   23.15
   0  -8 -10   42.35   28.62
   0  -8  11  294.77   40.60
   0  -8 -11  256.74   45.34
   0  -8  12   14.00   13.97
   0  -8 -12   26.47   27.76
   0  -8 -13   26.91   24.04
   0  -8  13   -6.29   12.40
   0  -8 -14    4.53   15.04
   0  -8  14   -5.54   13.52
   0  -8 -15  -13.58   17.60
   0  -7   0   -9.09   25.26
   0  -7   1  741.93   88.87
   0  -7  -1  649.75   80.35
   0  -7  -2   54.16   38.22
   0  -7   2   -6.60   23.09
   0  -7  -3  105.65   41.78
   0  -7   3  146.67   49.38
   0  -7   4  537.45   87.20
   0  -7  -4  602.06   46.01
   0  -7  -5  710.31   45.76
   0  -7   5  846.55   51.69
   0  -7   5  780.45  105.63
   0  -7  -5  818.53   56.50
   0  -7   6  190.42   30.45
   0  -7  -6  208.46   35.03
   0  -7  -6  182.53   23.65
   0  -7   7  238.10   31.77
   0  -7  -7  195.55   29.00
   0  -7  -7  246.38   37.65
   0  -7   7  271.07   80.56
   0  -7   8   55.73   43.87
   0  -7  -8   99.19   21.39
   0  -7  -8  100.37   28.48
   0  -7   8  111.15   21.80
   0  -7   9  331.50   45.05
   0  -7  -9  271.79   30.93
   0  -7   9  227.16   81.80
   0  -7  -9  353.67   48.14
   0  -7 -10  321.25   33.68
   0  -7 -10  503.60   54.83
   0  -7  10  461.24   51.18
   0  -7  11  961.54   72.45
   0  -7 -11 1047.43   75.63
   0  -7  12  773.24   66.65
   0  -7 -12  796.17   69.10
   0  -7  13  493.54   53.08
   0  -7 -13  537.43   55.15
   0  -7 -14  249.59   38.09
   0  -7  14  293.23   37.05
   0  -7  15  106.49   21.58
   0  -7 -15   79.50   23.71
   0  -6   0  541.50   79.90
   0  -6  -1  780.47   85.36
   0  -6   1  719.71   84.19
   0  -6  -2 1559.76  122.81
   0  -6   2 1594.31  124.00
   0  -6  -3 1596.41  121.85
   0  -6   3 1574.25  123.21
   0  -6   4 1522.80  132.41
   0  -6   5  800.30  101.07
   0  -6   6 1963.57   79.60
   0  -6   6 1805.32  157.16
   0  -6  -6 1867.02   80.34
   0  -6   7  949.27   59.74
   0  -6   7  867.42  118.81
   0  -6  -7  906.21   60.07
   0  -6  -7  813.01   49.07
   0  -6   8  190.07   30.95
   0  -6   8  186.45   68.33
   0  -6  -8  185.66   32.91
   0  -6  -8  137.30   25.87
   0  -6   9  162.15   30.33
   0  -6   9  216.70   69.84
   0  -6  -9  128.37   22.67
   0  -6  -9  156.82   35.16
   0  -6  10   99.98   28.69
   0  -6 -10   53.59   15.93
   0  -6  10   53.27   55.11
   0  -6 -10   88.52   29.18
   0  -6 -11   90.46   29.12
   0  -6  11   89.66   30.93
   0  -6  12   29.59   19.23
   0  -6 -12   30.83   34.48
   0  -6  13  100.76   30.30
   0  -6 -13  119.35   30.84
   0  -6  14   21.65   16.17
   0  -6 -14   30.04   25.89
   0  -6  15   10.95    9.25
   0  -6 -15   -3.83   18.20
   0  -6  16    5.92   10.78
   0  -6 -16   -3.65   14.30
   0  -5   0   -1.03   22.81
   0  -5   1  120.30   39.92
   0  -5  -1  161.09   48.73
   0  -5  -2  423.45   62.71
   0  -5   2  424.46   65.67
   0  -5   3  272.35   29.85
   0  -5  -3  319.42   59.61
   0  -5   3  321.84   61.32
   0  -5   4  706.16   60.21
   0  -5   4  634.85   83.01
   0  -5   5  548.52   80.70
   0  -5   5  605.21   66.03
   0  -5   6  439.63   60.08
   0  -5   6  426.32   75.10
   0  -5   7  737.72  101.98
   0  -5   7  716.98   51.71
   0  -5   7  575.34   82.87
   0  -5  -7  730.25   51.69
   0  -5  -8  149.53   23.91
   0  -5  -8  186.95   29.50
   0  -5   8  242.34   68.14
   0  -5   8  225.71   36.15
   0  -5   8  242.34   62.75
   0  -5  -9  586.47   46.79
   0  -5   9  721.69  109.35
   0  -5  -9  738.63   57.60
   0  -5   9  702.27   59.46
   0  -5  10  384.30   99.71
   0  -5 -10  379.72   39.89
   0  -5  10  420.21   48.42
   0  -5 -10  444.00   48.89
   0  -5  11 1009.45  147.58
   0  -5 -11  822.87   66.53
   0  -5  11  881.98   73.27
   0  -5  12  930.55   75.05
   0  -5 -12  977.03   71.65
   0  -5 -13  570.33   58.47
   0  -5  13  651.04   61.95
   0  -5 -14  172.78   40.18
   0  -5  14  191.27   36.12
   0  -5  15  174.64   29.12
   0  -5 -15  167.42   31.57
   0  -5  16   73.20   18.38
   0  -5 -16  105.87   24.38
   0  -4   0  243.09   43.22
   0  -4  -1 1905.11  103.98
   0  -4   1 1996.46  106.79
   0  -4   2  839.02   72.51
   0  -4  -2  922.90   77.36
   0  -4   2  757.57   37.99
   0  -4  -3 2211.17  119.94
   0  -4   3 2166.21   85.78
   0  -4   3 1961.85  115.39
   0  -4   4 2880.33  149.13
   0  -4   4 3064.61  129.09
   0  -4   5 1952.35  131.01
   0  -4   6  880.50   99.02
   0  -4   7  995.07  110.36
   0  -4   7  836.45   97.58
   0  -4  -7  986.70   56.41
   0  -4   8  462.97   76.51
   0  -4   8  538.24   48.08
   0  -4  -8  506.41   43.04
   0  -4   8  418.45   80.42
   0  -4  -8  386.12   33.31
   0  -4  -9  141.52   27.97
   0  -4   9  156.52   31.18
   0  -4  -9  124.21   24.31
   0  -4   9   90.86   60.09
   0  -4  10  270.47   43.47
   0  -4  10  151.81   56.24
   0  -4 -10  287.85   40.74
   0  -4  10  253.53   74.22
   0  -4 -10  282.98   30.58
   0  -4  11  192.53   67.45
   0  -4  11  243.88   77.79
   0  -4  11  191.72   36.99
   0  -4 -11  201.24   35.47
   0  -4 -12   70.19   26.54
   0  -4  12   83.17   34.24
   0  -4  13   32.67   30.18
   0  -4 -13   39.74   31.64
   0  -4  14   -1.70   11.75
   0  -4 -14    6.64   25.02
   0  -4 -15   51.13   26.01
   0  -4  15   34.92   26.88
   0  -4  16    8.27   20.50
   0  -4 -16  -19.93   17.93
   0  -3   0    5.94   21.45
   0  -3   1   69.76   25.66
   0  -3  -1   91.72   26.52
   0  -3   1   38.32    7.88
   0  -3  -2 1339.10   78.87
   0  -3   2 1363.17   56.77
   0  -3   2 1282.35   77.09
   0  -3   3  529.67   59.84
   0  -3   4  348.87   54.17
   0  -3   5  377.40   46.25
   0  -3   5  345.44   57.82
   0  -3   6  833.38   77.80
   0  -3   6  778.28   86.49
   0  -3   7  805.97   87.71
   0  -3   7  819.08   94.36
   0  -3  -8  832.37   51.99
   0  -3   8  838.67  104.49
   0  -3   8  852.34   57.03
   0  -3   9  685.80   55.30
   0  -3  -9  589.76   40.55
   0  -3  -9  680.79   50.32
   0  -3  10  659.16  109.28
   0  -3  10  705.75   61.34
   0  -3 -10  744.49   56.73
   0  -3  10  657.52  110.56
   0  -3  10  754.40   53.67
   0  -3  11  496.24   52.91
   0  -3  11  607.28  110.58
   0  -3  11  612.51  109.52
   0  -3 -11  484.93   50.55
   0  -3  11  496.25   47.99
   0  -3  12  423.16   52.76
   0  -3  12  403.58   95.42
   0  -3  12  649.12  117.02
   0  -3 -12  440.31   50.00
   0  -3  13  343.57   49.78
   0  -3 -13  451.14   51.56
   0  -3  14  659.26   67.02
   0  -3 -14  609.26   56.15
   0  -3  15  636.67   60.05
   0  -3 -15  628.16   54.28
   0  -3  16  300.30   38.58
   0  -3 -16  323.80   39.24
   0  -3 -17  151.89   23.42
   0  -2   0 2010.92   70.55
   0  -2   1  934.18   34.26
   0  -2   1  906.03   50.90
   0  -2  -1  879.38   50.59
   0  -2   2 1097.22   61.35
   0  -2  -2 1132.67   64.15
   0  -2   3 3741.98  124.98
   0  -2   3 3535.84  102.60
   0  -2   4  389.02   48.81
   0  -2   4  414.79   52.86
   0  -2   5 1696.36  101.34
   0  -2   6  577.39   68.37
   0  -2   7  281.51   58.35
   0  -2   8 1186.45   64.73
   0  -2  -8 1162.87   57.87
   0  -2   8  976.33  104.54
   0  -2   8 1077.66  111.92
   0  -2   9 1007.80   60.13
   0  -2   9  923.88  107.72
   0  -2   9  988.61  115.20
   0  -2  -9 1007.95   59.87
   0  -2   9 1084.29   65.92
   0  -2 -10  220.37   33.02
   0  -2  10  207.22   33.39
   0  -2  10  190.06   59.63
   0  -2  10  154.82   26.33
   0  -2 -11  207.70   32.52
   0  -2  11  191.09   56.81
   0  -2  11  176.56   33.96
   0  -2  11  203.26   33.67
   0  -2  11  163.93   59.56
   0  -2  12  221.29   85.81
   0  -2  12  293.77   89.23
   0  -2  12  196.05   33.14
   0  -2  12  184.90   37.73
   0  -2 -12  178.38   36.61
   0  -2  13   63.30   29.16
   0  -2 -13   -4.60   24.82
   0  -2  13   11.07   23.22
   0  -2 -14   60.06   28.84
   0  -2  14   35.20   23.41
   0  -2  14   29.20   31.20
   0  -2  15   62.00   24.57
   0  -2  15   37.88   27.15
   0  -2 -15   51.06   26.65
   0  -2 -16   16.39   13.73
   0  -2  16   23.47   22.61
   0  -2  17   22.42   19.53
   0  -2 -17   18.24   11.51
   0  -1   1  172.68   18.70
   0  -1  -1  171.79   19.22
   0  -1   1  160.57   13.72
   0  -1   2  725.40   42.35
   0  -1   3  191.82   34.00
   0  -1   4  342.51   47.98
   0  -1   5 1044.72   85.75
   0  -1   6  519.75   73.49
   0  -1   7  594.56   78.02
   0  -1   8 1804.30  143.69
   0  -1   9  663.49   53.40
   0  -1  -9  578.73   45.37
   0  -1  10  555.73   51.38
   0  -1  10  612.48   96.72
   0  -1 -10  524.84   45.99
   0  -1  10  633.72   55.00
   0  -1  11  913.49   70.95
   0  -1  11 1005.02   68.88
   0  -1  11  978.50  134.41
   0  -1 -11 1036.84   67.23
   0  -1  11 1073.42  132.92
   0  -1  11 1023.95  150.22
   0  -1  12  438.90  112.22
   0  -1  12  573.56  117.10
   0  -1  12  582.66   55.72
   0  -1  12  691.61   62.56
   0  -1 -12  595.39   54.32
   0  -1 -13  267.78   44.01
   0  -1  13  270.78   42.68
   0  -1  13  262.96   39.22
   0  -1 -14  714.69   60.30
   0  -1  14  568.91   59.78
   0  -1  14  547.74   51.57
   0  -1  15  337.09   44.68
   0  -1  15  382.76   50.47
   0  -1 -15  382.03   44.13
   0  -1 -16  503.90   45.29
   0  -1  16  440.97   43.98
   0  -1  16  423.14   45.09
   0  -1 -17  275.64   30.38
   0  -1  17  258.53   33.30
   0   0   2 1146.19   59.24
   0   0   3 1528.71   84.99
   0   0   4 1195.89   86.72
   0   0   5  550.13   72.75
   0   0   6 1712.48  127.65
   0   0   7  908.26   97.27
   0   0   8 1783.71  145.02
   0   0   9   32.27   40.85
   0   0   9   70.58   22.97
   0   0  -9   64.66   22.21
   0   0  10   24.64   20.34
   0   0  10    5.47   47.50
   0   0 -10    5.54   18.97
   0   0  11  109.98   25.56
   0   0 -11  106.43   31.15
   0   0  11   92.34   28.87
   0   0  11  154.80   75.27
   0   0  12  202.08   74.09
   0   0  12  322.15   44.86
   0   0 -12  331.08   44.43
   0   0  12  279.94   45.84
   0   0  12  285.23  104.57
   0   0  12  315.25   88.95
   0   0  13    7.15   22.06
   0   0  13   10.32   22.06
   0   0 -13   12.66   31.75
   0   0 -14    0.17   22.88
   0   0  14  -34.27   24.93
   0   0  14    0.75   25.63
   0   0  15  -15.25   22.02
   0   0 -15    9.47   19.61
   0   0  15    3.57   21.55
   0   0  16   75.23   22.89
   0   0 -16  119.00   26.79
   0   0  16   78.08   26.12
   0   0 -17   22.94   14.60
   0   1   1  166.00   21.54
   0   1  -1  160.34   11.72
   0   1   2  644.91   51.09
   0   1   3  187.09   43.35
   0   1   4  250.28   54.36
   0   1   5 1046.31   99.99
   0   1   6  537.53   82.21
   0   1   7  584.27   80.49
   0   1   8 1909.18  157.80
   0   1   9  681.66  103.88
   0   1   9  755.67   55.94
   0   1   9  721.02   57.10
   0   1   9  739.13   47.22
   0   1  -9  703.38   49.03
   0   1  10  415.91   38.83
   0   1  10  455.06   99.73
   0   1  10  524.99   46.40
   0   1 -10  460.90   43.40
   0   1  10  484.48   50.69
   0   1  11 1061.96   76.87
   0   1  11  855.81  126.00
   0   1 -11  938.35   65.56
   0   1  11  919.63   58.72
   0   1  11  885.47   62.95
   0   1  12  429.29   53.73
   0   1  12  446.71   44.78
   0   1  12  420.04   50.87
   0   1  12  490.63  109.73
   0   1  12  517.78  104.47
   0   1 -12  449.80   50.84
   0   1 -13  185.32   42.21
   0   1  13  185.57   36.86
   0   1  13  189.69   40.44
   0   1 -14  684.72   58.76
   0   1  14  600.55   58.52
   0   1  14  497.42   56.84
   0   1  15  356.66   47.77
   0   1  15  300.93   45.26
   0   1  16  438.78   46.07
   0   1 -16  526.30   46.11
   0   1  17  217.36   29.36
   0   1 -17  309.61   31.13
   0   2   0 2169.78   49.37
   0   2  -1  924.53   37.78
   0   2   1  898.75   50.83
   0   2   2 1011.48   68.31
   0   2  -2 1147.48   42.18
   0   2   3 3610.28  145.59
   0   2   4  478.91   69.19
   0   2   5 1724.35  131.00
   0   2   6  410.57   78.63
   0   2   7  232.39   63.69
   0   2   8 1140.72  125.40
   0   2  -8 1164.35   58.18
   0   2   9 1128.25   71.24
   0   2  -9  993.66   58.15
   0   2   9 1181.10   75.10
   0   2   9  998.96   58.40
   0   2   9  901.29  119.29
   0   2  10  257.75   42.86
   0   2  10  228.57   71.17
   0   2  10  301.88   40.16
   0   2 -10  288.16   38.04
   0   2  10  245.39   34.30
   0   2  11  290.27   36.54
   0   2  11  255.98   35.35
   0   2 -11  253.12   39.60
   0   2  11  305.72   88.82
   0   2  11  206.30   43.38
   0   2  12  189.57   39.27
   0   2  12  130.03   27.05
   0   2  12  127.33   33.00
   0   2  12  192.75   89.51
   0   2 -12  155.12   39.31
   0   2  12  140.08   33.09
   0   2  12   84.15   84.38
   0   2  13   47.42   15.14
   0   2  13   46.93   27.54
   0   2  13   37.25   18.83
   0   2 -13   40.38   29.83
   0   2 -14   50.32   23.27
   0   2  14   93.47   35.26
   0   2  14   50.99   27.79
   0   2 -15   26.78   16.04
   0   2  15    6.11   21.38
   0   2  15    6.39   20.90
   0   2 -16  -22.55   18.65
   0   2  16   22.29   21.60
   0   2  16    2.17   14.37
   0   2  17   30.11   15.19
   0   2 -17   19.83    8.75
   0   3   0   -2.89   12.70
   0   3  -1  109.57   19.58
   0   3   1  121.09   26.69
   0   3   2 1191.75   79.78
   0   3  -2 1315.62   54.39
   0   3  -3  435.15   33.10
   0   3   3  421.27   63.62
   0   3   4  534.41   77.98
   0   3   5  562.83   88.00
   0   3   6  931.42  112.73
   0   3   7 1111.90  122.65
   0   3  -8  865.55   52.06
   0   3   8  892.15  121.46
   0   3   8  939.81   54.72
   0   3   8  883.24   56.60
   0   3   8 1014.42   73.58
   0   3  -9  697.90   54.84
   0   3  -9  789.05   53.29
   0   3   9  732.80   57.06
   0   3   9  800.08   63.92
   0   3   9  864.17   69.53
   0   3   9  698.40  115.49
   0   3 -10  674.82   53.98
   0   3  10  681.75   61.82
   0   3  10  671.98   55.08
   0   3  10  643.78  115.77
   0   3 -10  627.55   49.59
   0   3  10  722.43   64.63
   0   3 -11  598.83   54.30
   0   3  11  513.35   98.29
   0   3  11  560.94   51.47
   0   3  11  613.67   57.98
   0   3  11  633.05   63.16
   0   3  12  395.63   48.28
   0   3  12  410.79   51.74
   0   3  12  441.20   50.83
   0   3  12  281.21   38.57
   0   3 -12  433.83   50.21
   0   3  13  317.31   43.33
   0   3  13  221.19   36.38
   0   3 -13  355.65   47.20
   0   3  13  363.46   45.86
   0   3  13  350.73   55.77
   0   3  14  395.51   45.50
   0   3  14  237.81   41.82
   0   3  14  380.06   40.13
   0   3  14  424.44   55.86
   0   3 -14  566.13   50.83
   0   3 -15  555.85   47.28
   0   3  15  525.26   57.34
   0   3  16  358.43   41.89
   0   3 -16  393.71   36.87
   0   4   0  171.95   26.19
   0   4  -1 2024.30   85.74
   0   4   1 2280.22   95.33
   0   4  -1 2138.40   55.93
   0   4  -2  961.34   54.67
   0   4   2 1022.86   77.32
   0   4   3 2342.49  132.13
   0   4  -3 2264.38   80.99
   0   4  -4 2668.33   86.70
   0   4   4 2742.81  157.89
   0   4   5 2121.25  153.78
   0   4   6 1030.77  118.96
   0   4   7  775.31  108.98
   0   4  -7  922.29   52.84
   0   4   7  965.02   60.58
   0   4  -8  516.38   42.55
   0   4   8  643.71   57.67
   0   4   8  541.39   48.34
   0   4   8  509.14   93.64
   0   4  -8  625.00   51.99
   0   4   8  588.37   44.94
   0   4   9  177.21   30.99
   0   4   9  190.19   36.84
   0   4  -9  166.24   34.80
   0   4   9  176.58   27.13
   0   4   9  195.48   80.25
   0   4  -9  203.01   32.10
   0   4   9  190.41   35.76
   0   4  10  235.76   79.03
   0   4  10  347.29   43.40
   0   4  10  412.24   54.81
   0   4 -10  329.74   41.84
   0   4 -10  338.69   41.54
   0   4  10  341.21   47.00
   0   4 -11  205.52   37.27
   0   4  11  251.02   45.75
   0   4 -11  208.30   36.49
   0   4  11  231.31   41.83
   0   4  11  160.45   35.34
   0   4  11  167.82   73.16
   0   4  11  246.39  103.69
   0   4  12   36.77   29.66
   0   4  12   40.58   16.55
   0   4 -12   32.05   28.93
   0   4  12   43.68   17.53
   0   4  12   21.75   26.73
   0   4  13   30.04   13.81
   0   4 -13   46.87   24.77
   0   4  13   19.50   21.05
   0   4  13  -15.78   25.39
   0   4  13    5.45   32.97
   0   4  14  -35.71   29.68
   0   4  14   19.45   20.21
   0   4  14   17.90   11.13
   0   4 -14  -20.05   20.88
   0   4  15   43.62   24.77
   0   4  15   33.61   12.69
   0   4 -15   27.84   15.39
   0   4  15   33.67   16.74
   0   4 -16   -8.30    8.87
   0   4  16   28.71   11.62
   0   4  16  -12.05   18.71
   0   5   0  -12.29   12.20
   0   5  -1   95.07   24.87
   0   5  -1   91.49   16.79
   0   5   1  117.42   32.00
   0   5  -2  449.73   43.78
   0   5  -2  369.78   22.72
   0   5  -3  205.55   28.52
   0   5   3  217.54   51.42
   0   5  -4  756.35   51.82
   0   5   4  867.42  100.18
   0   5   5  356.57   81.47
   0   5   6  543.60   96.13
   0   5  -7  692.59   54.98
   0   5   7  747.06   52.66
   0   5   7  683.53  116.02
   0   5  -7  690.34   47.68
   0   5   7  841.76   64.08
   0   5   7  743.88   55.60
   0   5  -8  177.56   34.60
   0   5   8  189.84   36.95
   0   5   8  240.07   69.34
   0   5   8  168.67   29.50
   0   5   8  170.14   30.21
   0   5  -8  202.45   32.90
   0   5  -9  644.84   53.28
   0   5   9  683.65   54.43
   0   5  -9  600.06   58.55
   0   5   9  659.86   53.14
   0   5   9  630.72   57.67
   0   5   9  741.28   69.35
   0   5  10  533.82   60.45
   0   5  10  522.33   55.74
   0   5  10  344.34   81.92
   0   5 -10  500.04   49.05
   0   5  10  651.03  127.20
   0   5 -10  501.55   52.65
   0   5  10  531.02   55.72
   0   5 -11  904.11   62.39
   0   5  11  757.94  134.09
   0   5  11  964.84   77.17
   0   5 -11  852.45   65.47
   0   5  11  962.35   75.90
   0   5  11  832.88   67.01
   0   5  12  819.90   66.37
   0   5 -12  838.00   61.64
   0   5 -12  702.39   58.14
   0   5  12  888.25   75.17
   0   5  12  901.51   73.90
   0   5 -13  675.59   58.67
   0   5  13  640.27   62.43
   0   5  13  595.90   60.04
   0   5  13  478.30   47.58
   0   5  14  285.98   42.35
   0   5 -14  282.14   36.78
   0   5  14  196.47   36.04
   0   5  14  179.92   28.55
   0   5  15  117.48   19.70
   0   5  15  155.48   27.20
   0   5  15  123.20   28.03
   0   5 -15  130.62   26.40
   0   5  16   76.07   14.81
   0   5  16   67.19   21.71
   0   5 -16   69.57   20.02
   0   6   0  332.15   53.84
   0   6   0  306.31   34.70
   0   6   1  823.69   66.93
   0   6  -1  763.26   66.96
   0   6  -2 1759.95   93.85
   0   6   2 1900.54  113.03
   0   6  -3 1764.93   90.99
   0   6   3 1947.24  127.05
   0   6   4 1652.70  132.26
   0   6   5  738.70   94.63
   0   6  -6 1845.21   71.36
   0   6   6 2213.31   86.22
   0   6   6 1954.94   75.18
   0   6   6 2433.21  106.88
   0   6  -6 2279.06   94.20
   0   6   6 2019.45  166.29
   0   6   6 2267.99   95.26
   0   6   7  888.79   63.67
   0   6  -7  994.02   65.92
   0   6   7  920.50   59.62
   0   6   7  997.43  125.11
   0   6  -7  877.98   52.91
   0   6   7 1057.44   76.02
   0   6   8  196.06   39.42
   0   6   8  146.01   33.94
   0   6  -8  162.49   33.35
   0   6   8   83.83   39.65
   0   6   8  179.26   30.49
   0   6  -8  168.87   27.97
   0   6   8  152.39   31.17
   0   6   9  135.62   34.54
   0   6  -9  152.61   32.31
   0   6   9  184.21   35.08
   0   6   9  131.40   51.37
   0   6   9  119.63   81.65
   0   6  -9  149.92   33.51
   0   6   9  141.57   29.17
   0   6   9  140.57   37.57
   0   6  10   94.15   35.60
   0   6  10  103.36   34.45
   0   6  10   77.74   25.41
   0   6  10  127.62   36.92
   0   6 -10   92.13   28.80
   0   6  10   81.30   83.44
   0   6  10   80.81   49.11
   0   6 -10   80.70   33.89
   0   6  11   85.97   31.33
   0   6 -11   98.30   30.21
   0   6  11   79.84   32.41
   0   6  11   55.65   30.18
   0   6 -11  115.28   32.55
   0   6 -12   -3.87   24.22
   0   6  12   35.00   28.43
   0   6 -12    5.76    5.50
   0   6  12   46.21   21.56
   0   6  12   24.42   29.92
   0   6  13   89.55   26.48
   0   6 -13   76.18   24.25
   0   6  13  103.83   33.18
   0   6 -13   80.48   22.79
   0   6  13  117.65   37.14
   0   6 -14   32.41   21.71
   0   6  14   -8.95    7.69
   0   6  14   19.18   22.97
   0   6  14   30.94   21.27
   0   6  15   37.79   12.64
   0   6  15   31.81   13.61
   0   6 -15    5.14    9.35
   0   6  15   49.02   21.91
   0   6  15   17.90   11.09
   0   6  16  -22.91   14.21
   0   6  16   -0.78    5.89
   0   7   0  -13.57   13.80
   0   7   1  836.25   85.30
   0   7  -1  805.84   80.84
   0   7  -2   79.43   25.75
   0   7   3  116.96   48.33
   0   7  -4  613.64   47.65
   0   7   4  569.48   76.42
   0   7  -4  575.91   40.21
   0   7   4  590.75   41.67
   0   7   4  602.28   43.21
   0   7   5  830.05   49.56
   0   7   5  848.21  104.47
   0   7   5  830.78   51.80
   0   7   5  913.25   62.33
   0   7  -5 1000.38   60.79
   0   7   5  877.78   64.71
   0   7  -5  872.72   51.80
   0   7   6  270.78   33.84
   0   7   6  280.37   68.93
   0   7  -6  225.32   28.31
   0   7   6  192.79   26.25
   0   7   6  232.88   35.23
   0   7   6  250.58   33.25
   0   7  -6  266.46   35.58
   0   7   6  227.50   38.73
   0   7   7  240.25   37.80
   0   7   7  205.92   31.04
   0   7  -7  238.03   38.77
   0   7   7  182.79   39.24
   0   7   7  136.63   66.97
   0   7   7  185.09   30.41
   0   7   7  161.47   34.76
   0   7  -7  143.93   26.71
   0   7  -8  113.92   24.85
   0   7   8  150.35   31.89
   0   7  -8  167.88   34.38
   0   7   8  147.19   39.04
   0   7   8  150.26   32.39
   0   7   8   73.01   41.04
   0   7   8  121.36   25.24
   0   7   9  484.45   56.58
   0   7  -9  363.98   43.89
   0   7   9  336.95   79.18
   0   7  -9  415.01   53.33
   0   7   9  441.28   47.72
   0   7   9  395.37   48.31
   0   7   9  429.77   52.16
   0   7  10  396.63   46.76
   0   7  10  447.46   51.24
   0   7  10  392.93   52.26
   0   7 -10  469.79   54.65
   0   7 -10  391.85   46.14
   0   7  10  561.52   61.74
   0   7 -11  767.07   65.13
   0   7  11  776.23   69.85
   0   7 -11  856.36   65.23
   0   7  11  914.53   76.58
   0   7  11  844.53   67.33
   0   7  12 1016.89   78.65
   0   7 -12  933.96   63.83
   0   7  12  817.65   66.44
   0   7  12  908.08   70.54
   0   7 -12  856.61   63.64
   0   7 -13  409.80   42.99
   0   7  13  509.81   52.91
   0   7  13  543.96   55.64
   0   7 -13  575.48   50.99
   0   7  13  540.27   51.48
   0   7  14  236.59   34.56
   0   7  14  242.95   37.57
   0   7  14  245.36   35.28
   0   7  14  205.90   30.47
   0   7 -14  249.23   33.03
   0   7  15  111.61   25.15
   0   7 -15  115.31   22.79
   0   7  15   93.89   22.63
   0   7  15  100.43   19.64
   0   7  15   93.91   21.67
   0   8   0 1341.61   62.72
   0   8   0 1215.41   64.18
   0   8   0 1134.43   55.87
   0   8   0 1123.43  104.29
   0   8   1 1078.53  102.99
   0   8  -1 1106.41   56.65
   0   8   1 1119.74   60.02
   0   8  -1 1212.13   63.22
   0   8  -1 1248.42   62.33
   0   8   1 1191.98   60.84
   0   8   1 1159.97   56.55
   0   8   1 1186.68   63.10
   0   8  -1  997.70   94.69
   0   8  -2 1461.82   66.71
   0   8   2 1345.31   67.64
   0   8   2 1360.68  125.37
   0   8   2 1446.76   68.58
   0   8  -2 1517.80   68.80
   0   8  -2 1248.60   60.80
   0   8  -2 1423.05   68.54
   0   8   2 1462.32   66.77
   0   8   2 1403.81   63.27
   0   8   3 1937.05   80.23
   0   8  -3 1803.76   71.88
   0   8   3 2090.18   81.71
   0   8  -3 1822.78   76.47
   0   8   3 1700.39   75.77
   0   8   3 2013.89   85.18
   0   8  -3 2048.28   83.89
   0   8   3 1891.78   74.40
   0   8   4 2347.58   96.32
   0   8   4 2212.55   84.24
   0   8  -4 1945.46   78.75
   0   8  -4 2260.82   91.05
   0   8   4 2228.53   90.79
   0   8  -4 2058.14   81.28
   0   8   4 1992.38   81.81
   0   8   5 1009.71   67.21
   0   8   5  889.18   55.43
   0   8   5  982.27   60.47
   0   8  -5 1072.62   67.18
   0   8  -5  848.46   54.40
   0   8   5 1131.87   69.09
   0   8   6  479.58   52.26
   0   8  -6  428.89   43.33
   0   8   6  346.87   35.55
   0   8   6  421.74   42.21
   0   8   6  466.82   45.57
   0   8   6  430.17   45.47
   0   8  -6  367.60   38.22
   0   8   7  458.53   50.37
   0   8   7  276.92   60.40
   0   8  -7  383.73   45.27
   0   8  -7  334.97   38.92
   0   8   7  436.09   54.73
   0   8   7  269.75   35.51
   0   8   7  408.92   46.10
   0   8   7  341.86   41.68
   0   8   8   75.26   24.42
   0   8   8   48.79   24.05
   0   8  -8   36.65   25.49
   0   8   8   58.67   27.62
   0   8   8   79.03   26.85
   0   8  -8   30.55   31.77
   0   8   9   55.16   32.23
   0   8   9   36.66   15.47
   0   8   9   -4.50   18.18
   0   8   9   38.37   26.26
   0   8  -9   24.57   19.04
   0   8  -9   69.37   34.12
   0   8 -10   93.44   35.72
   0   8  10   10.82   14.74
   0   8  10   97.63   32.43
   0   8 -10   60.90   24.79
   0   8  10   38.48   29.45
   0   8  10   63.29   24.17
   0   8 -11  246.77   39.19
   0   8  11  251.86   39.80
   0   8 -11  277.48   37.91
   0   8  11  302.13   53.46
   0   8  11  245.61   44.69
   0   8  12   81.16   30.92
   0   8  12   29.55   23.20
   0   8  12  -11.59   18.92
   0   8 -12   37.51   22.69
   0   8 -12   23.07   18.69
   0   8  13   12.02   17.01
   0   8  13   13.04   14.78
   0   8  13   -2.95   12.91
   0   8 -13   -9.99    7.05
   0   8  13  -10.22   19.12
   0   8  14    9.34   12.79
   0   8  14   26.26   14.38
   0   8 -14   15.94    9.68
   0   8  14   -8.58   16.10
   0   8 -14  -12.66   12.28
   0   8  14   19.67   13.52
   0   8  15    3.98    6.62
   0   8  15   30.10   13.66
   0   9   0    8.13   16.09
   0   9   0   10.88   20.67
   0   9   0   -7.18   13.81
   0   9   0   -7.26    7.92
   0   9   0   25.62   16.73
   0   9   1  258.00   32.62
   0   9  -1  229.01   27.60
   0   9   1  328.68   63.68
   0   9   1  224.22   29.64
   0   9  -1  236.52   28.60
   0   9   1  272.86   30.85
   0   9  -1  294.56   34.53
   0   9   1  278.21   38.11
   0   9  -1  244.19   31.73
   0   9  -1  302.34   37.24
   0   9   2   98.93   22.53
   0   9  -2   97.79   23.56
   0   9  -2   71.75   23.72
   0   9  -2   70.58   25.22
   0   9   2   59.26   20.87
   0   9   2    9.25   37.26
   0   9  -2   94.30   24.14
   0   9   2   61.79   20.15
   0   9   2  105.33   23.17
   0   9   3  338.51   38.19
   0   9  -3  357.04   38.80
   0   9   3  321.83   38.80
   0   9  -3  364.33   40.06
   0   9  -3  327.39   37.49
   0   9   3  305.47   32.35
   0   9   3  370.30   38.87
   0   9  -3  273.60   33.92
   0   9   3  354.67   68.68
   0   9  -4  172.95   28.04
   0   9  -4  151.96   30.21
   0   9   4  125.27   27.10
   0   9  -4  150.71   24.57
   0   9   4  189.17   29.46
   0   9   4  130.04   29.90
   0   9  -5   67.17   22.72
   0   9  -5   89.21   25.98
   0   9   5   53.02   18.28
   0   9   5   72.27   28.40
   0   9   5   51.52   24.96
   0   9  -5  111.69   21.82
   0   9   5  114.95   23.08
   0   9  -6  227.83   38.33
   0   9   6  255.08   39.53
   0   9   6  193.07   39.24
   0   9   6  225.48   36.64
   0   9  -6  211.79   36.92
   0   9   6  238.83   31.95
   0   9   6  267.60   38.92
   0   9   6  238.56   38.50
   0   9   7  444.94   50.35
   0   9  -7  484.33   48.11
   0   9  -7  536.48   55.90
   0   9   7  567.46   56.48
   0   9   7  541.05   53.87
   0   9   7  546.12   54.27
   0   9   7  441.43   42.93
   0   9   8  833.95   69.08
   0   9  -8  821.22   69.48
   0   9  -8  760.48   59.75
   0   9   8  845.34   66.89
   0   9   8  714.79   62.07
   0   9   9  301.67   43.80
   0   9  -9  314.72   51.10
   0   9   9  326.69   49.26
   0   9   9  315.39   46.22
   0   9  -9  359.35   43.98
   0   9 -10  383.51   43.05
   0   9  10  420.75   54.66
   0   9 -10  349.22   45.07
   0   9  10  326.44   46.75
   0   9  10  442.75   53.25
   0   9  11  208.98   43.54
   0   9 -11  257.99   38.90
   0   9  11  111.53   26.47
   0   9  11  143.05   31.60
   0   9  11  148.41   38.34
   0   9 -11  144.48   30.68
   0   9  12  312.55   42.96
   0   9  12  326.83   41.98
   0   9  12  219.16   30.47
   0   9 -12  305.27   36.94
   0   9  12  288.78   38.54
   0   9 -12  255.69   35.56
   0   9  13  295.12   37.99
   0   9 -13  364.47   34.84
   0   9 -13  289.49   31.53
   0   9  13  391.52   39.69
   0   9  13  348.95   38.85
   0   9  14  204.64   30.51
   0   9  14  214.40   27.43
   0   9  14  172.08   22.41
   0  10   0  685.71   55.25
   0  10   0  692.98   52.92
   0  10   0  684.21   51.49
   0  10  -1  733.54   56.21
   0  10   1  753.99   55.93
   0  10  -1  749.65   57.67
   0  10   1  708.05   55.54
   0  10   1  675.55   50.50
   0  10  -1  650.34   49.77
   0  10   2  997.13   62.70
   0  10   2 1078.58   67.57
   0  10  -2 1005.74   60.49
   0  10  -2 1016.88   60.88
   0  10  -2 1196.58   71.02
   0  10  -2  977.51   65.53
   0  10   2 1249.90  131.22
   0  10   2 1079.59   68.45
   0  10  -3  364.38   41.93
   0  10  -3  307.04   41.12
   0  10   3  195.74   63.22
   0  10  -3  343.43   41.52
   0  10   3  347.11   38.61
   0  10   3  326.22   41.88
   0  10  -3  343.24   39.19
   0  10  -4  406.54   43.69
   0  10  -4  413.52   45.68
   0  10   4  340.30   92.41
   0  10  -4  460.87   50.54
   0  10   4  384.80   43.65
   0  10  -4  402.95   45.77
   0  10   4  452.08   45.13
   0  10   4  450.03   43.98
   0  10  -5  186.95   36.12
   0  10  -5  184.65   30.34
   0  10  -5  164.34   32.00
   0  10   5  196.76   32.05
   0  10   5  153.83   27.08
   0  10   5  207.48   33.76
   0  10   5  187.43   33.80
   0  10  -5  202.90   32.50
   0  10   5  141.65   60.23
   0  10   6   71.33   46.31
   0  10   6  225.59   33.41
   0  10   6  169.62   32.89
   0  10   6  185.27   33.52
   0  10   6  207.14   37.52
   0  10  -6  209.70   38.17
   0  10  -6  206.54   37.37
   0  10   6  221.86   39.55
   0  10   7  273.65   43.13
   0  10  -7  334.06   44.31
   0  10   7  316.19   45.07
   0  10   7  221.04   33.06
   0  10  -7  319.79   45.31
   0  10   7  304.74   44.68
   0  10   7  311.06   39.29
   0  10  -8  431.48   52.00
   0  10   8  412.14   48.04
   0  10   8  392.85   45.50
   0  10  -8  457.25   51.12
   0  10   8  403.68   53.19
   0  10   8  415.50   41.78
   0  10  -9  280.94   40.16
   0  10  -9  284.80   44.49
   0  10   9  223.27   36.01
   0  10   9  289.04   47.21
   0  10   9  250.11   38.35
   0  10   9  275.34   46.17
   0  10  10  250.12   37.16
   0  10  10  261.66   42.34
   0  10  10  311.13   45.08
   0  10 -10  262.26   37.86
   0  10 -10  293.62   43.82
   0  10  10  225.85   40.24
   0  10  11   67.93   29.96
   0  10  11   68.60   24.95
   0  10 -11   39.88   22.48
   0  10  11   35.55   16.49
   0  10 -11   59.47   23.24
   0  10 -12   77.27   25.94
   0  10 -12   59.39   14.68
   0  10  12   59.04   24.58
   0  10 -12   51.94   16.69
   0  10  12   26.10   11.58
   0  10  12   71.35   26.27
   0  10  13   68.98   23.41
   0  10 -13   68.45   25.41
   0  10 -13   25.14   14.36
   0  10  13   52.75   16.28
   0  10  13   49.72   20.72
   0  11   0   -3.52   26.00
   0  11   0   17.68   18.99
   0  11   0   13.30   14.16
   0  11  -1   47.90   21.69
   0  11  -1   40.34   21.52
   0  11   1   34.25   22.14
   0  11   1    8.80   20.07
   0  11   1   49.62   19.97
   0  11  -1   30.78   15.94
   0  11  -2  -20.00   14.59
   0  11  -2   31.82   19.78
   0  11   2  -18.65   20.18
   0  11  -2   -5.90    5.53
   0  11   2   34.68   22.82
   0  11  -2  -16.61   16.23
   0  11   2    5.56   18.08
   0  11  -3   83.36   26.89
   0  11   3   42.53   22.62
   0  11  -3   48.29   17.63
   0  11  -3   46.23   17.75
   0  11   3   76.82   29.24
   0  11  -3   63.37   25.45
   0  11   4  101.41   29.84
   0  11  -4   90.88   25.72
   0  11  -4   81.74   27.15
   0  11   4   86.09   51.40
   0  11  -4   82.78   20.82
   0  11  -4  109.33   28.52
   0  11   4   82.52   27.29
   0  11  -5  196.68   33.23
   0  11  -5  230.13   39.25
   0  11   5  170.10   26.41
   0  11  -5  288.97   43.75
   0  11  -5  195.28   38.65
   0  11   5  223.99   39.00
   0  11   5  270.32   38.71
   0  11   6  219.59   32.10
   0  11  -6  292.15   42.34
   0  11   6  288.49   39.71
   0  11   6  254.50   36.80
   0  11  -6  308.57   43.46
   0  11   6  253.44   38.79
   0  11  -6  303.58   45.82
   0  11  -7  194.50   41.58
   0  11   7  112.01   21.91
   0  11   7  151.55   26.26
   0  11  -7  177.32   33.77
   0  11   7  179.85   37.71
   0  11   7  195.82   42.60
   0  11   8  429.08   48.67
   0  11   8  393.42   50.18
   0  11  -8  397.84   46.67
   0  11  -8  443.96   51.17
   0  11   8  283.53   43.09
   0  11  -9  266.29   41.94
   0  11   9  186.44   33.77
   0  11   9  225.01   37.34
   0  11   9  287.53   42.23
   0  11  -9  213.48   28.93
   0  11  10  334.93   42.03
   0  11 -10  368.65   35.70
   0  11  10  341.23   43.54
   0  11  10  302.11   39.17
   0  11 -10  387.80   39.39
   0  11 -11  335.04   39.78
   0  11 -11  300.85   33.20
   0  11  11  226.48   33.06
   0  11  11  245.38   35.29
   0  11 -11  229.54   30.23
   0  11  11  249.79   29.80
   0  11 -12  175.05   23.78
   0  11 -12  209.04   28.78
   0  11  12  185.69   28.35
   0  11  12  118.60   21.98
   0  12   0 1865.44   92.66
   0  12   0 1818.29   93.78
   0  12   0 1664.76   83.85
   0  12   1 1171.17   70.52
   0  12  -1 1194.42   77.44
   0  12   1 1217.33   75.81
   0  12  -1 1104.03   67.81
   0  12   1 1224.19   78.58
   0  12  -1 1161.40   74.50
   0  12  -2  306.18   41.12
   0  12   2  223.09   42.37
   0  12  -2  292.63   43.72
   0  12   2  314.13   43.94
   0  12  -2  298.68   38.65
   0  12   3  460.05   49.48
   0  12  -3  477.86   48.04
   0  12  -3  458.13   49.77
   0  12  -3  422.55   42.88
   0  12  -3  532.69   54.74
   0  12   3  538.93   54.15
   0  12  -4  274.68   41.87
   0  12  -4  225.40   36.53
   0  12   4  344.54   45.38
   0  12   4  279.25   42.98
   0  12  -4  249.84   39.01
   0  12  -4  336.68   45.64
   0  12  -5  292.41   39.81
   0  12  -5  144.58   28.84
   0  12   5  254.97   38.16
   0  12  -5  260.41   45.27
   0  12   5  215.25   38.56
   0  12   5  279.62   39.68
   0  12  -5  202.86   40.10
   0  12  -6  278.46   44.39
   0  12  -6  383.75   52.47
   0  12   6  305.04   41.86
   0  12   6  314.05   47.07
   0  12   6  346.33   40.96
   0  12   6  366.50   47.18
   0  12  -6  309.50   41.98
   0  12  -7  468.52   48.98
   0  12   7  465.09   43.92
   0  12  -7  534.30   46.23
   0  12   7  424.82   50.52
   0  12  -7  622.25   60.12
   0  12   7  482.07   50.65
   0  12   8  332.93   41.82
   0  12   8  326.15   42.05
   0  12  -8  339.38   46.70
   0  12   8  222.69   34.03
   0  12  -8  414.38   49.49
   0  12  -8  277.77   35.02
   0  12  -9  125.65   22.42
   0  12  -9  152.39   34.29
   0  12  -9  225.22   36.68
   0  12   9  137.62   24.19
   0  12   9  171.29   32.79
   0  12   9  182.41   31.87
   0  12  10   55.81   21.59
   0  12 -10   42.53   19.24
   0  12 -10   -0.82   11.48
   0  12  10   44.76   17.90
   0  12 -10   20.93   21.88
   0  12 -11   13.46   11.00
   0  12 -11   -4.94   16.77
   0  12  11   25.17   20.23
   0  13   0  -15.35   29.10
   0  13   0  -18.69   23.93
   0  13   0  -11.86    7.77
   0  13  -1   83.00   29.69
   0  13  -1   17.80   27.47
   0  13   1   39.74   18.05
   0  13   1   67.71   33.17
   0  13  -1   61.29   20.15
   0  13  -2   57.30   24.76
   0  13  -2   34.84   22.94
   0  13   2    5.20   22.08
   0  13  -2   71.27   26.22
   0  13   2   32.16   18.03
   0  13   3    2.86   14.12
   0  13  -3    0.96   27.76
   0  13  -3    7.04   19.10
   0  13   3   25.46   21.03
   0  13  -3    7.26   22.77
   0  13   4   15.10   15.55
   0  13  -4   82.00   27.87
   0  13  -4   61.84   24.05
   0  13  -4   93.55   31.85
   0  13   4   38.96   21.02
   0  13  -4   19.64   20.57
   0  13  -5  233.26   36.23
   0  13  -5  177.20   27.83
   0  13   5  223.71   34.91
   0  13  -5  150.59   30.72
   0  13   5  188.99   34.18
   0  13   5  179.03   36.19
   0  13  -5  198.37   37.08
   0  13  -6  164.36   31.71
   0  13   6  143.12   32.11
   0  13   6  160.42   28.37
   0  13  -6  152.60   32.07
   0  13  -6  197.43   36.43
   0  13  -7  233.15   40.07
   0  13  -7  153.57   30.05
   0  13   7  148.84   32.62
   0  13  -7  155.98   29.97
   0  13   7  176.89   27.37
   0  13  -8  345.10   41.64
   0  13  -8  277.63   34.64
   0  13  -8  386.38   41.56
   0  13   8  295.00   34.33
   0  13   9  169.17   25.38
   0  13  -9  198.81   31.03
   0  13   9  146.59   23.24
   0  13 -10  125.45   22.68
   0  13 -10  145.99   27.21
   0  14   0  556.44   47.26
   0  14   0  627.23   57.89
   0  14   1  537.54   53.18
   0  14  -1  455.44   45.46
   0  14  -1  519.96   49.31
   0  14  -1  421.18   43.71
   0  14   1  484.25   42.54
   0  14   2  268.92   35.18
   0  14  -2  282.73   41.57
   0  14  -2  252.77   37.82
   0  14  -2  282.49   33.29
   0  14   2  358.49   42.64
   0  14  -3  199.86   32.22
   0  14   3  260.28   38.45
   0  14  -3  219.34   37.34
   0  14  -3  241.58   35.25
   0  14   3  213.62   29.11
   0  14  -4   96.47   23.25
   0  14   4  160.33   23.66
   0  14   4   94.28   29.21
   0  14  -4  128.28   33.48
   0  14  -4  115.98   26.88
   0  14   4  153.21   25.77
   0  14  -5  158.99   29.27
   0  14   5  159.12   32.11
   0  14  -5  161.36   28.43
   0  14   5  206.21   30.14
   0  14  -5  228.76   34.19
   0  14  -6  230.89   33.90
   0  14  -6  208.96   31.69
   0  14   6  193.77   26.63
   0  14  -6  231.55   32.68
   0  14   6  147.73   29.25
   0  14  -7  189.27   28.94
   0  14  -7  201.05   28.93
   0  14   7  167.28   22.77
   0  14   7  154.54   26.54
   0  14  -8  121.36   25.42
   0  14  -8  150.01   25.22
   0  15   0    5.96   12.03
   0  15   0  -18.52   12.89
   0  15  -1   24.90   23.30
   0  15   1   48.54   24.37
   0  15   1  -19.81   11.48
   0  15  -1   33.92   13.50
   0  15  -2   63.55   16.89
   0  15  -2   57.96   20.79
   0  15   2   55.00   18.53
   0  15   2   58.82   20.18
   0  15   3   61.48   17.21
   0  15   3   91.09   21.57
   0  15  -3   52.89   12.34
   0  15  -3   78.71   18.84
   0  15   3   62.22   15.90
   0  15   4   51.64   16.46
   0  15  -4   -8.49   14.04
   0  15  -4    9.88   17.51
   0  15   4   13.76   15.67
   0  15   5   60.35   13.08
   0  15  -5   45.31   19.89
   0  15  -6   52.19   16.58
   0  16   0  253.96   28.71
   0  16   1  233.14   30.34
   0  16   2  200.99   26.70
   1 -16  -1   53.35   17.52
   1 -16   0   49.27   16.62
   1 -15  -6   95.56   19.37
   1 -15  -5  100.34   21.75
   1 -15  -5  103.27   20.81
  -1 -15   5  117.65   23.44
  -1 -15   4  143.99   27.11
   1 -15  -4  135.74   24.99
   1 -15  -4  154.82   23.65
  -1 -15   4  121.77   25.39
   1 -15  -3  231.17   33.76
  -1 -15   3  165.94   30.44
   1 -15  -3  222.06   28.84
  -1 -15   3  151.15   32.32
  -1 -15   2  180.69   32.96
   1 -15  -2  250.09   35.76
   1 -15  -2  245.84   32.25
  -1 -15   1  227.62   36.44
   1 -15  -1  228.29   37.54
   1 -15  -1  262.76   35.40
   1 -15   0  218.50   35.85
   1 -15   0  266.66   33.23
  -1 -15   0  222.34   37.95
   1 -15   1  240.50   37.17
  -1 -15  -1  212.83   37.31
   1 -15   1  305.01   33.97
   1 -15   2  272.66   36.57
  -1 -15  -2  253.62   36.13
   1 -15   2  315.03   35.94
  -1 -15  -3  178.47   27.78
   1 -15   3  175.94   28.90
   1 -15   4  173.18   25.99
  -1 -15  -4  173.99   27.02
  -1 -15  -5  135.13   25.32
   1 -15   5  205.06   28.27
   1 -14  -8  300.64   29.10
  -1 -14   8  324.47   32.00
   1 -14  -7  124.52   25.36
  -1 -14   7  166.12   28.16
   1 -14  -7  135.06   26.40
  -1 -14   6   39.75   20.16
   1 -14  -6   52.67   21.11
   1 -14  -6   54.32   18.67
   1 -14  -5   80.11   23.07
   1 -14  -5  101.41   25.90
  -1 -14   5   32.98   21.03
   1 -14  -4  117.18   27.87
  -1 -14   4  153.30   28.12
   1 -14  -4  119.08   26.40
   1 -14  -3  129.02   30.92
   1 -14  -3  139.29   31.17
  -1 -14   3  158.94   28.54
   1 -14  -2  168.76   33.74
   1 -14  -2  122.48   29.36
  -1 -14   2  138.27   31.83
   1 -14  -1  129.92   29.78
   1 -14  -1  129.98   32.57
  -1 -14   1   90.89   31.60
  -1 -14   1   93.75   25.08
   1 -14   0   54.94   27.11
  -1 -14   0   66.86   27.94
   1 -14   0   71.83   26.08
  -1 -14  -1  -20.06   21.94
   1 -14   1   45.18   22.78
   1 -14   2    7.00   18.51
  -1 -14  -2   -2.76   20.87
   1 -14   2   21.16   21.70
   1 -14   3  -18.76   25.59
   1 -14   3   22.60   16.41
  -1 -14  -3  -12.11   23.70
  -1 -14  -4    1.79   23.15
   1 -14   4   36.76   18.40
   1 -14   4   15.23   20.65
  -1 -14  -5   30.90   21.34
   1 -14   5   23.25   21.47
   1 -14   5   59.01   21.42
   1 -14   6   50.10   17.86
  -1 -14  -6   39.09   21.33
   1 -14   6   51.99   19.58
  -1 -14  -7  157.33   22.87
   1 -14   7  174.98   24.63
   1 -14   7  191.75   24.63
  -1 -13  10   10.19   14.83
   1 -13 -10  -17.32   11.09
   1 -13  -9   15.44   13.92
  -1 -13   9   16.15   18.19
   1 -13  -8   79.66   20.80
   1 -13  -8   71.31   20.83
  -1 -13   8   85.28   29.03
   1 -13  -7   29.63   21.20
   1 -13  -7   27.44   18.58
  -1 -13   7   76.18   24.39
  -1 -13   6  103.00   28.77
   1 -13  -6   85.93   25.12
   1 -13  -6   83.58   19.20
   1 -13  -5   69.84   30.24
   1 -13  -5   79.41   28.97
  -1 -13   5   61.84   28.31
   1 -13  -4  165.25   33.86
  -1 -13   4  185.56   31.80
   1 -13  -4  150.52   35.07
   1 -13  -3  376.56   48.46
  -1 -13   3  382.79   44.01
   1 -13  -3  383.10   46.29
   1 -13  -2  357.97   43.74
  -1 -13   2  341.21   43.71
   1 -13  -2  344.09   44.85
   1 -13  -1  686.85   60.97
  -1 -13   1  531.15   50.05
   1 -13  -1  594.15   54.34
   1 -13   0  554.80   50.64
  -1 -13   0  608.41   61.91
  -1 -13   0  483.46   47.44
   1 -13   0  636.83   58.97
   1 -13   1  370.98   42.32
  -1 -13  -1  392.08   52.19
   1 -13   1  362.38   48.29
   1 -13   2  230.87   36.69
   1 -13   2  220.39   39.03
  -1 -13  -2  253.13   42.95
   1 -13   3  109.26   26.32
   1 -13   3   91.38   33.42
  -1 -13  -3  154.76   37.65
   1 -13   4  311.42   41.78
   1 -13   4  370.80   45.40
  -1 -13  -4  336.22   47.11
   1 -13   5  487.19   49.22
   1 -13   5  445.93   47.81
  -1 -13  -5  384.70   44.08
   1 -13   6  478.07   43.44
   1 -13   6  532.90   47.24
  -1 -13  -6  414.78   50.50
   1 -13   7  473.87   42.77
   1 -13   7  494.57   44.26
  -1 -13  -7  428.61   46.67
   1 -13   8  203.39   28.64
   1 -13   8  199.62   30.51
  -1 -13  -8  122.36   27.98
  -1 -13  -9   54.49   18.73
   1 -13   9   24.82   15.44
   1 -13   9   48.69   12.85
   1 -12 -11  143.43   25.69
  -1 -12  11  176.29   27.18
   1 -12 -10  207.80   30.74
  -1 -12  10  267.04   36.00
   1 -12  -9  457.65   48.21
   1 -12  -9  386.04   42.62
   1 -12  -8  262.90   35.84
   1 -12  -8  300.82   37.76
   1 -12  -7  291.17   43.87
   1 -12  -7  333.22   46.03
  -1 -12   7  396.21   47.04
  -1 -12   6  287.77   43.80
   1 -12  -6  280.13   42.49
   1 -12  -6  282.31   46.18
  -1 -12   5  109.90   27.90
   1 -12  -5  120.19   26.13
   1 -12  -5   66.64   25.06
  -1 -12   4  171.51   34.05
   1 -12  -4  159.88   40.19
   1 -12  -4  202.29   35.19
  -1 -12   3  129.45   25.76
   1 -12  -3  149.81   33.79
   1 -12  -3  126.69   38.39
   1 -12  -2   77.19   22.57
   1 -12  -2   79.79   27.46
  -1 -12   2   51.45   20.80
   1 -12  -2   76.28   34.71
  -1 -12   1  191.77   29.80
   1 -12  -1  211.43   28.53
   1 -12  -1  241.41   36.35
   1 -12   0  169.06   33.08
  -1 -12   0  134.76   24.90
   1 -12   0  130.84   28.71
   1 -12   1   88.88   24.27
  -1 -12  -1   69.65   16.91
  -1 -12  -1   99.76   31.03
   1 -12   1   43.70   27.17
  -1 -12  -2  -12.81   24.36
   1 -12   2    4.83   19.06
   1 -12   2   30.65   19.06
   1 -12   3   54.01   21.28
   1 -12   3   76.94   22.41
  -1 -12  -4   52.86   28.67
   1 -12   4   43.10   22.26
   1 -12   4   13.17   25.27
   1 -12   5    4.35   17.05
  -1 -12  -5   -0.73   28.75
   1 -12   5   40.57   20.22
   1 -12   6  162.35   34.59
  -1 -12  -6  151.05   39.24
   1 -12   6  179.48   34.42
   1 -12   7   51.70   23.75
   1 -12   7   38.41   21.75
  -1 -12  -7   27.61   28.41
   1 -12   8   47.74   26.41
  -1 -12  -8    8.33   24.20
   1 -12   8   38.60   15.22
  -1 -12  -9   75.38   29.34
   1 -12   9   99.04   22.77
   1 -12   9  138.13   25.99
  -1 -12 -10  127.44   25.65
   1 -12  10  178.69   27.88
   1 -12  10  148.75   23.55
  -1 -11  12   15.44   17.60
   1 -11 -12   22.71   17.74
   1 -11 -11    1.08   18.89
  -1 -11  11    9.88   20.00
   1 -11 -11   21.81   16.08
   1 -11 -10    8.87   21.24
   1 -11 -10   30.81   19.28
  -1 -11  10   24.65   24.52
   1 -11  -9   14.76   17.81
  -1 -11   9   23.19   24.91
   1 -11  -9    8.01   14.05
   1 -11  -8  174.16   34.20
   1 -11  -8  177.71   35.64
  -1 -11   8  214.90   44.55
   1 -11  -7  244.37   41.50
  -1 -11   7  250.44   46.13
   1 -11  -7  244.94   44.81
  -1 -11   6  117.70   31.57
   1 -11  -6  113.69   35.44
   1 -11  -6  118.81   27.96
   1 -11  -5   44.34   31.81
   1 -11  -5   65.13   27.63
  -1 -11   5   56.83   26.81
   1 -11  -4  227.02   39.25
   1 -11  -4  173.04   31.95
   1 -11  -4  273.21   37.95
  -1 -11   4  233.86   35.86
  -1 -11   4  152.27   81.77
  -1 -11   3  357.47  113.18
   1 -11  -3  477.32  108.47
   1 -11  -3  410.74   45.78
  -1 -11   3  524.73   46.03
   1 -11  -3  461.23   55.29
   1 -11  -3  467.96   49.71
   1 -11  -3  471.26   43.94
   1 -11  -2  586.99  121.76
  -1 -11   2  540.36  110.58
   1 -11  -2  539.44   45.64
   1 -11  -2  518.06   49.86
   1 -11  -2  670.88   55.41
  -1 -11   2  651.11   51.73
   1 -11  -1  849.67   62.40
   1 -11  -1 1076.62  148.07
  -1 -11   1 1139.91   66.96
   1 -11  -1 1129.52   66.62
   1 -11  -1 1223.20   71.47
  -1 -11   0  443.01   41.25
   1 -11   0  518.58   47.11
   1 -11   0  472.66   46.50
   1 -11   0  485.63   98.64
  -1 -11  -1  670.81   50.60
   1 -11   1  628.84   52.66
   1 -11   1  623.91   51.32
   1 -11   1  541.92  109.00
  -1 -11  -2  297.17   46.33
   1 -11   2  301.74   39.36
   1 -11   2  273.55   37.08
  -1 -11  -2  306.54   37.36
   1 -11   2  337.49   88.97
  -1 -11  -3  176.25   38.02
   1 -11   3  213.90   32.93
   1 -11   3  214.05   37.48
  -1 -11  -4  908.81   69.42
   1 -11   4  927.74   67.98
   1 -11   4  947.64   65.25
  -1 -11  -5 1004.23   73.48
   1 -11   5  994.64   69.94
   1 -11   6  523.06   50.86
   1 -11   6  489.88   48.07
  -1 -11  -6  453.23   53.10
  -1 -11  -7  432.36   56.34
   1 -11   7  476.94   47.31
   1 -11   7  498.98   48.77
   1 -11   8  350.44   44.12
   1 -11   8  326.20   39.96
  -1 -11  -8  323.31   45.36
  -1 -11  -9  106.23   34.36
   1 -11   9  162.72   30.34
   1 -11   9  153.56   28.21
   1 -11  10  234.87   31.17
   1 -11  10  156.80   24.92
  -1 -11 -10  161.03   32.41
  -1 -11 -11   27.05   25.36
   1 -11  11   57.23   14.92
   1 -11  11   46.33   14.43
   1 -11  12   76.14   16.94
   1 -10 -13   97.72   22.33
  -1 -10  13   97.58   21.39
   1 -10 -12  366.21   38.11
   1 -10 -11  252.91   36.53
   1 -10 -11  305.32   39.99
   1 -10 -10  600.05   57.24
   1 -10 -10  462.70   48.75
   1 -10  -9  555.06   56.52
   1 -10  -9  458.98   50.33
   1 -10  -8  530.71   59.05
   1 -10  -8  574.56   52.17
   1 -10  -7  701.95   60.27
   1 -10  -7  804.30   69.22
  -1 -10   6  583.73  140.14
   1 -10  -6  611.39   56.05
   1 -10  -6  553.90   58.36
   1 -10  -5  110.57   27.67
   1 -10  -5  115.73   37.83
  -1 -10   5  148.16   25.72
  -1 -10   5  140.07   64.76
   1 -10  -4  571.56   54.18
  -1 -10   4  577.85  122.91
  -1 -10   4  461.32   44.46
   1 -10  -4  451.38   50.65
   1 -10  -4  404.93   39.68
   1 -10  -4  496.79   49.85
   1 -10  -3  355.73   43.84
  -1 -10   3  404.96  104.74
   1 -10  -3  391.70   46.23
  -1 -10   3  419.75   40.74
   1 -10  -3  260.80   80.10
   1 -10  -3  391.71   42.00
   1 -10  -3  402.04   40.48
   1 -10  -2  187.21   61.77
   1 -10  -2  150.94   25.79
   1 -10  -2  161.99   29.54
  -1 -10   2  110.23   72.90
   1 -10  -2  164.94   25.28
  -1 -10   2  177.22   28.17
  -1 -10   1  254.63   74.72
   1 -10  -1  154.11   28.05
   1 -10  -1  192.59   31.56
  -1 -10   1  164.47   26.41
   1 -10  -1  151.10   26.73
   1 -10   0  105.79   24.49
  -1 -10   0   64.20   64.52
   1 -10   0   48.90   63.56
   1 -10   0  101.04   21.27
   1 -10   0   97.01   20.38
  -1 -10   0  107.53   20.50
   1 -10   1   65.69   22.44
  -1 -10  -1   93.39   21.07
   1 -10   1  102.18   25.64
  -1 -10  -1  165.27   75.68
   1 -10   1  213.62   64.26
  -1 -10  -2   60.45   19.97
   1 -10   2   74.47   49.36
   1 -10   2   35.85   14.70
   1 -10   2    5.86   18.63
  -1 -10  -2   28.07   13.74
  -1 -10  -3   96.94   32.74
   1 -10   3   55.08   24.49
   1 -10   3   66.33   78.93
  -1 -10  -4  103.46   30.23
   1 -10   4  135.49   27.58
   1 -10   4   98.63   30.80
   1 -10   4  159.22   71.99
  -1 -10  -5   39.96   27.99
   1 -10   5    6.04   23.08
   1 -10   5   51.64   18.56
   1 -10   5   44.78   25.32
  -1 -10  -6  330.83   45.68
   1 -10   6  321.91   45.78
   1 -10   6  287.09   44.42
   1 -10   7  271.56   44.16
   1 -10   7  264.09   36.73
  -1 -10  -7  271.64   36.34
   1 -10   8  145.41   28.89
  -1 -10  -8  122.04   36.09
   1 -10   8   80.09   26.62
   1 -10   9  154.56   28.99
  -1 -10  -9  177.41   43.89
   1 -10   9  192.57   32.44
   1 -10  10  148.10   30.76
  -1 -10 -10   76.22   33.87
   1 -10  10  105.33   26.38
  -1 -10 -11  121.36   34.28
   1 -10  11  101.93   20.82
   1 -10  11  111.89   26.87
   1 -10  12  194.53   28.23
   1 -10  12  197.04   23.89
  -1 -10 -12  188.89   33.73
   1  -9 -14   60.09   15.68
  -1  -9  13   44.26   13.55
   1  -9 -13   73.02   18.58
  -1  -9  12  160.84   26.77
   1  -9 -12  109.79   27.53
   1  -9 -12   73.70   28.93
   1  -9 -11   82.52   30.42
  -1  -9  11   85.27   23.54
   1  -9 -10  118.31   34.56
   1  -9 -10   88.79   32.09
   1  -9  -9   -2.57   25.78
   1  -9  -9   -7.87   21.57
   1  -9  -8   58.24   32.96
   1  -9  -8   72.65   24.70
  -1  -9   7  211.46   70.09
   1  -9  -7  165.32   32.79
   1  -9  -7  146.94   38.90
   1  -9  -6  452.38   50.80
  -1  -9   6  568.34  117.43
   1  -9  -6  448.40   45.96
   1  -9  -5  387.61   37.04
  -1  -9   5  369.98   87.96
   1  -9  -5  464.44   50.36
   1  -9  -5  472.25   52.43
   1  -9  -5  476.92   42.94
  -1  -9   4 1133.10  141.96
   1  -9  -4 1301.01   70.55
   1  -9  -4 1161.15   75.55
   1  -9  -4 1231.71   65.16
   1  -9  -4 1358.43   77.20
   1  -9  -3  392.07   37.54
  -1  -9   3  361.59   36.83
   1  -9  -3  385.90   39.55
   1  -9  -3  420.61   45.89
   1  -9  -3  336.49   77.89
  -1  -9   3  409.48   88.17
  -1  -9   2  418.89   37.55
   1  -9  -2  379.23   83.37
   1  -9  -2  450.44   40.60
   1  -9  -2  396.34   41.99
   1  -9  -2  444.17   39.32
  -1  -9   2  430.65   84.37
   1  -9  -1  501.29   97.35
   1  -9  -1  513.15   46.11
  -1  -9   1  529.23   85.39
  -1  -9   1  549.18   42.17
   1  -9  -1  547.76   42.80
   1  -9  -1  578.72   44.57
   1  -9   0  445.93   38.38
  -1  -9   0  464.88   78.23
  -1  -9   0  401.21   37.12
   1  -9   0  453.19   39.15
   1  -9   0  402.98   40.03
   1  -9   0  377.56   90.35
  -1  -9  -1  850.71  119.88
  -1  -9  -1 1060.80   56.27
   1  -9   1 1112.82  138.21
   1  -9   1 1147.25   63.07
   1  -9   1 1155.08   61.53
  -1  -9  -2 1539.27  153.24
  -1  -9  -2 1778.43   73.14
   1  -9   2 1782.38   77.38
   1  -9   2 1740.84  166.80
   1  -9   2 1715.90   75.64
   1  -9   3  759.70  122.29
  -1  -9  -3  869.55   61.66
   1  -9   3  963.74   59.03
   1  -9   3  794.84   55.17
   1  -9   4 1096.22   67.72
  -1  -9  -4 1085.01   70.27
   1  -9   4 1012.12   63.20
   1  -9   4  976.22  131.02
   1  -9   5  871.31  143.08
   1  -9   5  832.76   59.04
  -1  -9  -5  749.16   61.90
   1  -9   5  678.45   54.50
   1  -9   6  488.39  122.08
   1  -9   6  441.01   46.50
  -1  -9  -6  394.07   44.19
   1  -9   7  479.43  103.51
   1  -9   7  552.52   53.86
  -1  -9  -7  555.96   56.70
  -1  -9  -8  730.88   64.26
   1  -9   8  806.01   65.25
  -1  -9  -9  533.81   60.94
   1  -9   9  600.67   56.31
  -1  -9 -10  175.75   38.14
   1  -9  10  232.99   37.50
   1  -9  11  118.05   28.38
  -1  -9 -11  130.85   35.69
   1  -9  11  139.36   27.24
   1  -9  12   23.89   15.04
  -1  -9 -12   57.75   25.60
   1  -9  12   39.43   20.10
   1  -9  13   45.53   13.76
   1  -9  13   66.87   13.44
  -1  -9 -13   89.62   21.26
   1  -8 -15  317.04   28.34
  -1  -8  14  258.47   32.69
   1  -8 -14  236.25   31.80
   1  -8 -13  321.11   43.45
  -1  -8  13  301.17   40.92
  -1  -8  12  559.42   54.02
   1  -8 -12  622.30   55.09
   1  -8 -11  497.23   53.94
  -1  -8  11  462.12   49.44
   1  -8 -10  393.66   46.43
   1  -8 -10  427.05   54.25
  -1  -8  10  468.70   51.77
   1  -8  -9  343.28   51.78
  -1  -8   9  230.44   72.25
  -1  -8   9  346.78   42.84
   1  -8  -9  366.38   42.16
  -1  -8   8  439.89  102.19
   1  -8  -8  517.14   48.78
   1  -8  -8  464.71   54.68
   1  -8  -7 1099.46   68.98
  -1  -8   7 1254.66  157.94
   1  -8  -7 1185.03   74.48
  -1  -8   6  607.77  104.58
   1  -8  -6  622.32   57.01
   1  -8  -6  590.35   49.65
   1  -8  -6  568.62   54.95
   1  -8  -6  582.42   44.12
   1  -8  -5  760.46   58.52
   1  -8  -5  699.48   47.96
   1  -8  -5  763.18   53.71
   1  -8  -5  691.16   57.19
   1  -8  -4  522.01   41.43
  -1  -8   4  603.19   93.06
   1  -8  -4  497.58   49.95
   1  -8  -4  520.67   45.22
   1  -8  -4  480.39   43.14
   1  -8  -3  675.20   51.19
   1  -8  -3  732.72  110.33
   1  -8  -3  665.09   48.08
   1  -8  -3  728.15   46.73
  -1  -8   3  657.58   89.93
   1  -8  -2   60.81   15.12
  -1  -8   2  111.20   38.92
  -1  -8   2  102.03   19.77
   1  -8  -2  101.24   19.92
   1  -8  -2   85.68   18.47
   1  -8  -2  141.44   51.87
   1  -8  -1   13.58   11.59
  -1  -8   1   92.86   53.35
   1  -8  -1   48.98   18.83
  -1  -8   1   24.84   10.82
   1  -8  -1   29.52   37.87
   1  -8  -1   48.06   12.45
  -1  -8   0  214.41   62.74
   1  -8   0  180.62   26.58
   1  -8   0  178.29   48.46
   1  -8   0  160.03   24.60
   1  -8   1  180.34   48.16
   1  -8   1  101.57   20.16
  -1  -8  -1  108.36   38.71
   1  -8   2   81.37   22.92
   1  -8   2   47.50   38.76
  -1  -8  -2   25.58   34.51
   1  -8   2   80.46   19.18
   1  -8   3   31.52   16.08
   1  -8   3   49.44   22.87
   1  -8   3   11.47   20.46
  -1  -8  -3   31.21   17.88
  -1  -8  -4  117.85   31.98
   1  -8   4  120.07   48.11
   1  -8   4  159.23   27.17
  -1  -8  -5   32.24   18.50
   1  -8   5   28.08   14.46
   1  -8   6   14.93   18.72
   1  -8   6   37.73   16.69
  -1  -8  -6   45.60   22.94
  -1  -8  -7  178.89   38.25
   1  -8   7  167.58   70.23
   1  -8   7  209.63   36.29
   1  -8   8   85.55   30.21
   1  -8   8   46.28   31.37
  -1  -8  -8   70.90   28.70
  -1  -8  -9  215.37   40.72
   1  -8   9  236.43   41.31
  -1  -8 -10  270.85   50.53
   1  -8  10  321.83   43.93
  -1  -8 -11  347.84   48.12
   1  -8  11  425.33   47.74
  -1  -8 -12  221.23   39.33
   1  -8  12  255.20   39.31
   1  -8  13  183.32   23.99
  -1  -8 -13  170.87   32.58
   1  -8  14  182.52   26.26
  -1  -8 -14  185.80   26.28
  -1  -7  15   10.72   10.24
   1  -7 -15   22.33   12.02
   1  -7 -14   53.30   19.09
  -1  -7  14    8.09    6.61
   1  -7 -13   13.21   19.47
  -1  -7  13   -1.31    9.82
  -1  -7  12  -13.25   17.20
   1  -7 -12  -14.86   22.27
   1  -7 -12  -24.33   21.81
   1  -7 -11  -10.67   18.05
   1  -7 -11    5.44   31.39
  -1  -7  11   11.70   23.67
   1  -7 -10   30.16   30.37
  -1  -7  10   34.08   27.42
   1  -7 -10    7.62   15.16
   1  -7  -9  130.22   38.64
   1  -7  -9  154.98   29.91
  -1  -7   9  174.22   29.60
   1  -7  -8   21.73   15.05
  -1  -7   8   45.15   53.54
  -1  -7   8   37.46   20.08
   1  -7  -8   12.76   25.89
  -1  -7   7  245.18   34.20
   1  -7  -7  212.86   31.32
   1  -7  -7  151.63   25.53
  -1  -7   7  223.69   67.82
   1  -7  -7  274.78   38.74
   1  -7  -6  664.57   51.88
   1  -7  -6  536.99   43.13
  -1  -7   6  622.38  103.53
   1  -7  -6  556.63   49.58
   1  -7  -6  539.78   42.72
  -1  -7   5  341.97   67.37
   1  -7  -5  375.48   39.07
   1  -7  -5  377.69   40.72
   1  -7  -5  370.13   36.44
   1  -7  -5  393.25   35.05
   1  -7  -4  598.25   48.96
   1  -7  -4  699.47   49.83
   1  -7  -4  630.84   91.39
  -1  -7   4  722.67   95.74
   1  -7  -4  635.93   43.15
   1  -7  -3  272.30   66.41
  -1  -7   3  307.42   65.70
   1  -7  -2  243.59   67.51
  -1  -7   2  386.39   62.62
   1  -7  -1  124.52   37.52
  -1  -7   1  174.53   43.67
  -1  -7   0  839.02   88.88
   1  -7   0  866.70   97.22
   1  -7   1  407.44   69.90
  -1  -7  -1  395.62   60.20
  -1  -7  -2 1327.27  116.46
   1  -7   2 1439.25  134.05
   1  -7   3 2219.94  164.57
  -1  -7  -3 2169.01   82.07
  -1  -7  -4 1793.13   78.09
   1  -7   4 1769.92   76.77
   1  -7   4 1721.22  156.26
   1  -7   5  605.53   47.90
   1  -7   5  551.20   88.13
  -1  -7  -5  575.31   46.78
   1  -7   6  207.89   71.65
   1  -7   6  192.63   29.26
  -1  -7  -6  198.13   31.07
   1  -7   7  470.88   47.46
   1  -7   7  446.40   86.67
  -1  -7  -7  467.77   50.15
  -1  -7  -8  716.98   60.34
   1  -7   8  657.25  113.32
   1  -7   8  706.42   60.71
  -1  -7  -9  588.38   56.66
   1  -7   9  580.32  111.45
   1  -7   9  615.21   59.87
   1  -7  10  356.69   44.66
  -1  -7 -10  372.33   45.29
   1  -7  11  538.37   58.07
  -1  -7 -11  564.16   60.55
  -1  -7 -12  270.62   43.09
   1  -7  12  251.61   43.58
  -1  -7 -13   40.50   26.84
   1  -7  13   63.54   24.28
   1  -7  14  -35.32   10.34
   1  -7  14   -1.60   14.69
   1  -7  15   14.18    7.54
  -1  -6  16   38.56   13.50
   1  -6 -16   64.33   15.28
  -1  -6  15  282.08   35.90
   1  -6 -15  297.75   33.30
  -1  -6  14  710.82   61.02
   1  -6 -14  653.24   53.85
  -1  -6  13  911.30   72.66
   1  -6 -13  939.69   67.17
   1  -6 -12 1050.28   75.64
  -1  -6  12  990.27   77.44
   1  -6 -11  670.07   50.48
   1  -6 -11  680.54   54.54
   1  -6 -11  767.70   64.70
  -1  -6  11  730.09   66.21
  -1  -6  10  543.20   53.25
   1  -6 -10  450.14   45.06
   1  -6 -10  494.94   52.70
  -1  -6  10  512.04  106.26
  -1  -6   9   63.08   21.14
   1  -6  -9   67.66   20.82
   1  -6  -9   96.23   29.62
  -1  -6   8  407.12   44.62
   1  -6  -8  367.14   43.85
   1  -6  -8  344.38   39.36
  -1  -6   8  467.53   89.00
   1  -6  -7  803.50   56.06
  -1  -6   7  813.84   54.90
  -1  -6   7  759.23  108.29
   1  -6  -7  735.58   50.84
   1  -6  -6 1119.29   68.50
   1  -6  -6 1206.60   61.20
  -1  -6   6 1336.83  133.01
   1  -6  -6 1256.43   66.13
  -1  -6   5 1568.35  137.57
  -1  -6   4  410.77   68.42
   1  -6  -3  372.17   69.36
  -1  -6   3  377.02   58.48
  -1  -6   2  241.22   58.49
   1  -6  -2  240.94   62.70
   1  -6  -1   36.06   30.90
  -1  -6   1   23.26   31.86
  -1  -6   0  435.19   63.78
   1  -6   0  309.61   64.93
  -1  -6  -1  379.08   62.41
   1  -6   1  292.25   51.26
   1  -6   2  232.82   61.28
  -1  -6  -2  219.00   45.67
   1  -6   3   29.54   34.66
   1  -6   4  138.56   42.69
  -1  -6  -5  437.67   37.65
   1  -6   5  353.96   73.50
   1  -6   5  435.66   39.20
   1  -6   6  279.63   34.22
   1  -6   6  239.28   61.50
  -1  -6  -6  325.49   35.91
   1  -6   7   23.87    7.96
   1  -6   7   30.09   30.70
  -1  -6  -7   21.55   19.23
  -1  -6  -8  191.26   36.01
   1  -6   8  157.72   76.76
   1  -6   8  230.55   38.52
   1  -6   9  465.61   52.02
  -1  -6  -9  422.14   48.70
   1  -6   9  482.76  105.11
  -1  -6 -10  661.55   58.43
   1  -6  10  601.29  117.31
   1  -6  10  655.20   62.76
   1  -6  11  866.90   73.69
  -1  -6 -11  814.95   66.43
  -1  -6 -12  416.08   53.84
   1  -6  12  434.47   55.14
  -1  -6 -13  232.51   40.36
   1  -6  13  233.73   38.49
  -1  -6 -14   35.73   22.93
   1  -6  14   34.21   16.16
   1  -6  15   82.06   21.81
  -1  -6 -15   94.00   21.91
   1  -5 -16   88.62   19.98
  -1  -5  16   67.31   18.39
  -1  -5  15   60.26   17.01
   1  -5 -15   51.97   16.77
  -1  -5  14   40.72   15.29
   1  -5 -14   30.26   21.85
   1  -5 -13   49.56   21.90
  -1  -5  13   50.41   25.29
  -1  -5  12   60.31   30.09
   1  -5 -12   32.68   28.85
  -1  -5  11    2.46   71.67
  -1  -5  11   31.89   22.09
   1  -5 -11   39.01   27.44
   1  -5 -11   34.73   19.93
   1  -5 -10   42.79   19.88
  -1  -5  10    5.16   18.97
   1  -5 -10   28.26   16.25
   1  -5  -9  149.17   32.00
  -1  -5   9  152.73   30.31
   1  -5  -9  114.94   26.49
  -1  -5   9  175.72   55.92
   1  -5  -8   21.77   19.81
  -1  -5   8   -4.80    6.94
  -1  -5   8   -0.57   21.96
   1  -5  -8   -4.31    8.12
   1  -5  -7  361.13   34.30
  -1  -5   7  369.69   37.19
   1  -5  -7  393.75   39.11
  -1  -5   7  423.36   77.49
  -1  -5   6  234.98   56.79
  -1  -5   5 1221.69  110.91
  -1  -5   4  295.42   56.76
   1  -5  -3 1537.79  122.70
  -1  -5   3 1453.20  105.72
   1  -5  -2 1310.49  108.76
  -1  -5   2 1311.30   96.05
   1  -5  -1 3054.04  156.69
  -1  -5   1 3046.84  138.90
  -1  -5   0 2343.32  118.71
   1  -5   0 2199.72   83.09
   1  -5   0 2310.48  134.72
  -1  -5  -1 1967.31  109.64
   1  -5   1 1855.12  123.74
   1  -5   1 1967.76   81.23
   1  -5   2 1407.60   75.20
   1  -5   2 1413.41  111.81
  -1  -5  -2 1389.65   96.72
   1  -5   3 2097.13  136.46
   1  -5   3 2270.05  105.58
   1  -5   4  787.28   72.73
   1  -5   4  753.03   86.86
   1  -5   5 1066.89   92.99
   1  -5   5  956.10  104.44
   1  -5   6  473.84   69.89
  -1  -5  -6  538.17   40.18
   1  -5   6  549.74   80.97
   1  -5   6  492.75   43.62
   1  -5   7  723.33   56.69
   1  -5   7  750.33   97.88
   1  -5   7  735.65  104.28
  -1  -5  -7  726.93   53.06
  -1  -5  -8  606.78   50.60
   1  -5   8  445.41   82.37
   1  -5   8  703.79  106.89
   1  -5   8  601.20   53.34
   1  -5   9  365.12   86.20
   1  -5   9  329.84   46.16
  -1  -5  -9  246.21   38.58
   1  -5  10  705.64  120.31
   1  -5  10  597.88   58.08
  -1  -5 -10  524.89   52.67
  -1  -5 -11  475.13   51.89
   1  -5  11  428.62   54.23
  -1  -5 -12  493.04   53.64
   1  -5  12  478.97   56.80
   1  -5  13  130.61   36.94
  -1  -5 -13  125.07   33.01
  -1  -5 -14   26.38   20.30
   1  -5  14   24.25   26.77
   1  -5  15   24.52   22.85
  -1  -5 -15  -20.44   20.25
   1  -4 -17  109.76   19.55
  -1  -4  17   80.76   15.00
   1  -4 -17  116.12   18.07
   1  -4 -16  255.75   32.21
  -1  -4  16  197.94   32.22
   1  -4 -15  403.10   42.92
  -1  -4  15  374.84   45.28
   1  -4 -15  315.51   39.14
   1  -4 -14  429.79   47.76
  -1  -4  14  376.90   50.59
  -1  -4  13  816.87   72.15
   1  -4 -13  721.71   65.00
  -1  -4  12  617.53   63.13
   1  -4 -12  646.36   59.53
  -1  -4  11  656.09   60.34
   1  -4 -11  610.07   54.81
   1  -4 -11  511.82   45.63
  -1  -4  11  591.46  121.30
  -1  -4  10  659.18  111.11
   1  -4 -10  606.02   50.42
   1  -4 -10  697.16   53.36
  -1  -4  10  747.16   61.38
   1  -4 -10  614.64   44.29
   1  -4  -9  816.90   57.58
   1  -4  -9  824.15   53.85
  -1  -4   9  884.63  125.27
  -1  -4   9  798.57   59.00
   1  -4  -8  914.03   57.11
   1  -4  -8  895.00   52.90
  -1  -4   8  948.44  114.78
  -1  -4   8  973.74   60.36
  -1  -4   7  735.42   97.11
  -1  -4   6 1679.16  129.52
  -1  -4   5  490.38   71.54
  -1  -4   4 1095.04   93.90
   1  -4  -3 1179.83   98.39
  -1  -4   3 1169.78   85.20
  -1  -4   2 1765.20   95.57
   1  -4  -2 1769.34  110.55
  -1  -4   1  625.82   57.46
   1  -4  -1  509.93   61.92
   1  -4  -1  572.11   47.12
   1  -4   0 2127.21   83.58
   1  -4   0 2062.40  114.36
  -1  -4   0 2015.49   95.83
   1  -4   1   18.22   16.71
  -1  -4  -1   35.19   24.97
   1  -4   1   -4.11   30.00
   1  -4   2  274.53   52.28
  -1  -4  -2  253.27   41.16
   1  -4   2  285.91   35.79
   1  -4   3  614.15   75.10
   1  -4   3  598.39   56.13
   1  -4   4  154.11   43.03
   1  -4   4  193.24   41.43
   1  -4   5   53.18   29.04
   1  -4   5   38.46   34.62
   1  -4   6  241.63   54.64
   1  -4   6  226.26   54.66
   1  -4   7  455.73   78.80
   1  -4   7  481.45   82.66
   1  -4   7  483.19   45.96
  -1  -4  -7  455.62   41.22
   1  -4   8  531.00   43.73
   1  -4   8  527.89   96.61
  -1  -4  -8  592.15   49.38
   1  -4   8  500.98   93.97
   1  -4   8  621.91   54.51
   1  -4   9  326.63   43.68
  -1  -4  -9  358.70   38.86
   1  -4   9  323.23   36.80
   1  -4   9  301.77   70.65
   1  -4   9  313.36   83.54
   1  -4  10  473.28  103.63
   1  -4  10  451.40   50.33
   1  -4  10  447.79   44.11
   1  -4  10  424.67   89.00
  -1  -4 -10  428.45   45.44
   1  -4  11  298.80   95.17
   1  -4  11  360.33   89.81
   1  -4  11  418.80   53.66
  -1  -4 -11  471.42   49.43
  -1  -4 -12  161.60   33.48
   1  -4  12  167.14   38.04
   1  -4  13  512.65   61.44
  -1  -4 -13  493.54   55.54
  -1  -4 -14  204.53   38.56
   1  -4  14  230.54   43.59
   1  -4  15  223.61   37.26
  -1  -4 -15  242.13   35.41
   1  -4  16  134.85   28.08
  -1  -4 -16  137.16   22.09
   1  -3 -17   39.82   13.22
  -1  -3  17   56.77   21.14
   1  -3 -17   24.92   12.81
   1  -3 -16   55.85   21.18
  -1  -3  16   80.12   22.43
   1  -3 -15  125.51   30.59
  -1  -3  15  106.55   28.51
   1  -3 -14  112.92   30.60
  -1  -3  14   91.15   34.72
   1  -3 -13   49.27   29.11
  -1  -3  13   32.18   26.35
  -1  -3  12  -48.57   69.08
   1  -3 -12   25.69   26.55
  -1  -3  12   14.41   16.72
  -1  -3  11   40.30   22.85
  -1  -3  11   53.17   40.22
   1  -3 -11   47.94   26.55
   1  -3 -10   83.39   23.23
  -1  -3  10   50.53   28.70
  -1  -3  10  127.86   29.26
   1  -3 -10   84.02   29.30
   1  -3  -9   15.07   20.33
  -1  -3   9   42.13   28.44
   1  -3  -9   23.09   11.93
  -1  -3   9   -1.98   22.88
   1  -3  -9    5.74   16.87
   1  -3  -8  271.57   33.15
   1  -3  -8  239.20   27.99
  -1  -3   8  256.91   49.73
  -1  -3   8  229.14   61.64
  -1  -3   7  279.02   49.45
  -1  -3   7  386.28   72.01
  -1  -3   6 1204.72   82.89
  -1  -3   6 1231.66  105.26
  -1  -3   5 1229.70  100.38
  -1  -3   5 1147.99   70.88
  -1  -3   4 2084.71  113.81
  -1  -3   4 2039.67   78.28
  -1  -3   3 1432.56   86.75
   1  -3  -3 1353.58   95.41
   1  -3  -2 3069.96  129.04
   1  -3  -2 3163.61  117.39
  -1  -3   2 3080.90  112.01
   1  -3  -1 1708.36   92.97
   1  -3  -1 1785.67   77.73
  -1  -3   1 1708.05   76.50
   1  -3   0 1138.08   76.97
  -1  -3   0 1226.46   62.34
   1  -3   0 1219.90   62.40
   1  -3   1 3462.85  106.85
   1  -3   1 3270.94  125.21
  -1  -3  -1 3380.90  102.29
   1  -3   2 4134.60  145.97
   1  -3   2 4203.54  130.37
   1  -3   3 2171.40  108.81
   1  -3   3 2010.67  111.01
   1  -3   4 1514.28  102.52
   1  -3   4 1583.82  108.77
   1  -3   5 2327.68  139.27
   1  -3   5 2348.94  145.21
   1  -3   6  767.52   90.95
   1  -3   6  848.72  100.16
   1  -3   7  177.96   52.45
   1  -3   7  252.67   51.82
   1  -3   7  250.63   32.22
  -1  -3  -7  283.06   29.14
   1  -3   8  942.37   55.44
   1  -3   8  903.34   62.16
   1  -3   8  811.26  106.83
  -1  -3  -8  947.21   56.12
   1  -3   8  959.10  123.47
   1  -3   9  932.75  119.14
   1  -3   9  940.84   59.65
   1  -3   9  891.20   65.08
  -1  -3  -9  848.96   57.03
   1  -3   9  795.27  122.67
   1  -3  10  727.83   58.13
   1  -3  10  682.78   61.46
   1  -3  10  758.25  117.50
  -1  -3 -10  655.98   53.32
   1  -3  10  607.13  108.67
   1  -3  11  165.97   28.89
   1  -3  11  130.74   32.60
   1  -3  11  206.48   40.16
   1  -3  11  122.45   70.02
  -1  -3 -11  165.96   33.00
   1  -3  11  142.09   66.26
   1  -3  12  259.79   39.25
  -1  -3 -12  198.91   35.54
   1  -3  12  224.92   37.44
   1  -3  12  215.68   33.22
   1  -3  13   77.83   34.82
  -1  -3 -13   86.55   27.55
   1  -3  13  111.34   25.76
  -1  -3 -14   54.54   30.68
   1  -3  14   33.55   27.10
  -1  -3 -15   72.14   26.53
   1  -3  15   63.56   25.61
   1  -3  16   82.06   26.36
  -1  -3 -16  109.30   23.58
   1  -2 -17  259.04   29.19
  -1  -2  17  207.38   31.37
   1  -2 -17  175.64   28.33
  -1  -2  16  312.14   43.29
   1  -2 -16  379.69   40.14
  -1  -2  15  439.30   54.75
   1  -2 -15  442.69   44.79
  -1  -2  14  422.45   56.09
   1  -2 -14  364.67   47.12
  -1  -2  13  277.22   42.63
   1  -2 -13  286.50   44.64
  -1  -2  13  232.26   34.73
  -1  -2  12  157.33   33.60
  -1  -2  12  222.06   39.77
  -1  -2  12  166.78   62.76
   1  -2 -12  168.38   35.12
   1  -2 -11 1102.59   67.94
  -1  -2  11 1099.42  135.15
  -1  -2  11 1117.39   68.47
  -1  -2  11 1014.62  134.74
  -1  -2  11 1146.99   76.85
   1  -2 -10 1483.67   73.53
  -1  -2  10 1328.85  133.07
  -1  -2  10 1192.87   67.67
   1  -2  -9 1463.56   65.75
  -1  -2   9 1557.08  135.78
   1  -2  -9 1695.86   74.07
  -1  -2   8  611.78   83.26
  -1  -2   7 1245.73  100.43
  -1  -2   6 1222.65   92.64
  -1  -2   5  409.94   52.44
  -1  -2   4 1718.32   82.59
  -1  -2   3 1548.53   64.39
  -1  -2   2  579.62   31.27
  -1  -2   2  628.35   46.29
   1  -2  -2  600.90   52.63
   1  -2  -2  583.00   53.20
  -1  -2   1  597.55   37.90
   1  -2  -1  573.53   48.04
   1  -2  -1  618.11   46.45
   1  -2   0  112.70   24.62
  -1  -2   0  111.48   16.80
   1  -2   0  114.08   23.15
   1  -2   1  445.21   41.35
  -1  -2  -1  469.50   29.72
   1  -2   1  449.22   42.47
   1  -2   2  548.86   49.95
   1  -2   2  535.09   50.25
   1  -2   3   42.53   25.76
   1  -2   3   39.75   27.27
   1  -2   4   78.37   30.65
   1  -2   4  127.67   41.01
   1  -2   5    7.51   15.77
   1  -2   5   27.22   30.40
   1  -2   6  277.42   58.16
   1  -2   6  446.46   78.03
   1  -2   7  583.46   89.56
   1  -2   7  469.65   69.80
   1  -2   8  328.62   63.52
   1  -2   8  284.25   73.27
  -1  -2  -8  424.38   37.43
   1  -2   8  379.72   35.98
   1  -2   8  376.54   38.91
   1  -2   9  321.42   36.53
   1  -2   9  309.19   81.99
   1  -2   9  299.03   71.79
   1  -2   9  369.60   43.83
  -1  -2  -9  322.07   36.41
   1  -2  10  340.17   94.48
  -1  -2 -10  284.39   37.73
   1  -2  10  280.32   70.75
   1  -2  10  294.88   36.56
   1  -2  10  338.32   44.04
   1  -2  11  234.96   36.19
   1  -2  11  217.28   74.79
  -1  -2 -11  200.94   36.40
   1  -2  11  251.95   39.53
   1  -2  11  209.84   60.24
   1  -2  12  859.86   73.77
   1  -2  12  831.80   63.75
  -1  -2 -12  916.90   66.29
   1  -2  13  451.82   56.31
   1  -2  13  426.46   49.10
  -1  -2 -13  470.80   53.54
   1  -2  13  483.84   45.69
   1  -2  14  420.52   55.64
  -1  -2 -14  493.89   50.22
   1  -2  14  488.60   51.66
   1  -2  15  383.07   39.82
  -1  -2 -15  509.03   46.35
   1  -2  15  369.25   45.34
  -1  -2 -16  333.36   35.56
   1  -2  16  246.19   34.68
  -1  -1  17  152.34   31.05
   1  -1 -17  196.12   25.06
   1  -1 -17  113.88   20.19
   1  -1 -16   46.22   17.85
  -1  -1  16   43.85   25.30
   1  -1 -16   37.69   16.72
  -1  -1  16   49.64   20.03
  -1  -1  15  105.75   38.13
   1  -1 -15  104.62   28.40
  -1  -1  15   61.38   17.57
   1  -1 -14  144.44   35.17
  -1  -1  14  140.27   35.31
  -1  -1  14   79.24   28.47
  -1  -1  13   52.27   19.78
   1  -1 -13   71.49   31.08
  -1  -1  13   53.16   28.46
  -1  -1  12    8.68   49.52
   1  -1 -12   58.30   28.84
  -1  -1  12   42.22   22.71
  -1  -1  11   57.17   57.62
  -1  -1  11   62.55   25.81
   1  -1 -11   69.86   27.47
  -1  -1  10   66.22   45.28
   1  -1 -10   51.11   24.72
  -1  -1  10   58.09   20.11
   1  -1  -9   69.24   22.27
  -1  -1   9   75.35   32.76
  -1  -1   8  760.15   91.59
  -1  -1   7 1006.36  101.31
  -1  -1   6  401.15   60.43
  -1  -1   5  178.25   37.60
  -1  -1   4 1077.46   72.12
  -1  -1   3 1614.53   74.51
  -1  -1   2 2450.78   71.39
   1  -1  -2 2528.26   97.41
   1  -1  -1  351.30   34.31
   1  -1  -1  311.03   31.03
   1  -1   0 2553.40   83.11
   1  -1   0 2620.72   58.30
   1  -1   0 2494.48   71.20
   1  -1   1 4077.41  112.77
   1  -1   1 3910.14   93.98
   1  -1   2  224.28   16.13
   1  -1   2  206.33   28.85
   1  -1   2  207.27   36.85
   1  -1   3  149.26   31.34
   1  -1   3  147.34   40.27
   1  -1   4 2223.28  134.19
   1  -1   4 2121.62  102.73
   1  -1   5 3257.53  160.18
   1  -1   5 3596.45  193.40
   1  -1   5 3561.62  146.75
   1  -1   6 3628.42  165.67
   1  -1   6 3891.51  221.77
   1  -1   6 3815.55  187.18
   1  -1   7 1589.05  136.15
   1  -1   7 1526.21  116.58
   1  -1   7 1426.04  151.16
   1  -1   8 1191.33   69.13
  -1  -1  -8 1104.71   57.26
   1  -1   8  967.93  101.67
   1  -1   8 1266.17  149.72
   1  -1   8 1240.17   69.38
   1  -1   9  792.42   60.23
   1  -1   9  683.65   95.00
  -1  -1  -9  706.54   51.22
   1  -1   9  703.64   56.27
   1  -1   9  672.46  117.47
   1  -1  10  169.69   31.84
   1  -1  10  107.39   62.57
   1  -1  10  154.86   48.37
  -1  -1 -10  123.23   26.14
   1  -1  10  128.87   30.59
   1  -1  11  134.18   70.80
   1  -1  11  244.48   76.54
   1  -1  11   96.55   28.89
   1  -1  11  102.24   31.37
  -1  -1 -11  127.71   28.50
  -1  -1 -12   74.51   29.98
   1  -1  12  116.38   32.46
   1  -1  12   88.39   25.74
   1  -1  13  344.72   51.68
  -1  -1 -13  318.59   48.07
   1  -1  13  348.46   44.94
   1  -1  14   90.69   31.43
  -1  -1 -14   97.06   34.43
   1  -1  14  116.48   36.26
   1  -1  14   96.93   23.51
  -1  -1 -15    1.82   23.29
   1  -1  15   57.63   21.65
   1  -1  15   11.28   20.34
  -1  -1 -16   33.89   16.44
   1  -1  16   29.05   17.92
   1  -1  16   47.29   19.92
   1   0 -17   65.74   16.11
  -1   0  17   63.04   26.25
   1   0 -17   79.08   20.04
  -1   0  17   60.59   19.66
  -1   0  16  187.54   36.48
   1   0 -16  179.22   31.87
  -1   0  16  179.65   31.13
   1   0 -16  248.07   33.08
  -1   0  15   17.43   19.28
   1   0 -15   30.05   24.32
  -1   0  15   31.72   30.90
  -1   0  14  393.29   55.03
  -1   0  14  343.23   48.16
   1   0 -14  516.44   51.38
  -1   0  13  142.74   36.09
   1   0 -13  162.29   38.20
  -1   0  13  217.17   37.94
  -1   0  12  363.69   46.48
  -1   0  12  351.13   88.24
   1   0 -12  472.99   50.76
  -1   0  11  884.94  119.40
  -1   0  11  878.74   65.44
   1   0 -11  881.08   59.71
   1   0 -10 1467.39   71.07
  -1   0  10 1428.37  151.99
   1   0  -9 1662.78   70.26
  -1   0   9 1682.61  148.99
  -1   0   8 1752.62  143.37
  -1   0   7 1746.14  130.38
  -1   0   6 1134.90  100.91
  -1   0   5  427.24   64.68
  -1   0   4  281.96   46.08
  -1   0   3  278.95   37.88
   1   0  -2  306.60   36.66
  -1   0   2  264.08   30.83
   1   0  -1  613.77   41.30
   1   0  -1  612.52   36.16
   1   0   0  342.67   16.78
   1   0   0  333.96   30.52
   1   0   0  331.50   25.05
   1   0   1  213.98   29.51
   1   0   1  168.72   19.64
   1   0   1  168.49   15.76
   1   0   2   56.27   26.58
   1   0   3   25.97   35.82
   1   0   3   23.13   30.83
   1   0   4  222.48   55.84
   1   0   4  139.81   46.59
   1   0   5   39.17   52.63
   1   0   5   11.60   38.79
   1   0   6  109.74   48.51
   1   0   6  105.61   47.11
   1   0   7  340.05   73.00
   1   0   7  310.98   73.00
   1   0   8  128.46   25.47
  -1   0  -8  100.02   21.64
   1   0   8   73.60   40.36
   1   0   8   66.05   20.04
   1   0   8  121.62   57.19
   1   0   9  534.01   45.64
   1   0   9  580.47  105.62
   1   0   9  463.16   80.56
   1   0   9  541.09   42.53
   1   0   9  719.05  107.73
  -1   0  -9  528.97   44.84
   1   0   9  632.56   56.21
   1   0   9  580.14   50.73
   1   0  10  156.87   33.29
   1   0  10  152.40   24.48
   1   0  10  127.76   43.18
  -1   0 -10  166.92   27.29
   1   0  10  117.48   77.07
   1   0  10  115.19   30.23
   1   0  11   84.95   25.41
  -1   0 -11  102.65   25.06
   1   0  11   29.01   51.21
   1   0  11   76.85   26.87
  -1   0 -12  495.71   52.18
   1   0  12  519.74   56.50
   1   0  12  531.06   58.66
  -1   0 -13   69.65   33.22
   1   0  13   37.16   26.23
   1   0  13  126.27   38.61
  -1   0 -14  387.83   49.11
   1   0  14  397.74   47.04
   1   0  14  406.67   49.66
   1   0  15  344.02   43.99
   1   0  15  393.27   41.49
   1   0  15  456.64   45.96
  -1   0 -15  436.83   44.31
  -1   0 -16  426.12   38.94
   1   0  16  369.62   37.05
  -1   1  17   76.76   22.26
  -1   1  17  126.82   29.66
   1   1 -16   70.10   20.21
  -1   1  16   56.25   26.48
  -1   1  16   44.71   21.16
  -1   1  15  125.86   39.25
   1   1 -15  166.24   31.00
  -1   1  15  122.32   32.40
   1   1 -15  112.91   29.60
   1   1 -14  118.47   30.33
  -1   1  14  115.06   33.09
  -1   1  14  129.31   33.64
   1   1 -13   46.99   29.14
  -1   1  13   10.47   24.46
  -1   1  12   46.56   26.70
  -1   1  12   26.95   16.94
   1   1 -12   27.70   24.99
  -1   1  12   40.61   40.99
  -1   1  11  100.66   63.82
  -1   1  11   54.51   20.03
   1   1 -11   75.34   26.70
   1   1 -10   45.48   22.67
  -1   1  10   36.65   16.37
  -1   1  10   -3.66   48.09
   1   1  -9  102.36   21.75
  -1   1   9   78.20   40.37
  -1   1   9   76.34   24.86
  -1   1   8  711.87   94.03
  -1   1   7  926.32  102.59
  -1   1   6  251.41   58.44
  -1   1   5  346.77   57.13
  -1   1   4 1291.46   89.28
   1   1  -3 1565.76   73.58
  -1   1   3 1452.35   80.97
  -1   1   2 2321.50   87.18
   1   1  -2 2424.02   89.16
   1   1  -1  224.76   26.22
   1   1   0 2725.34   81.16
   1   1   0 2734.09   80.50
   1   1   1 4271.11  109.06
   1   1   1 4242.18  113.71
   1   1   2  134.07   35.40
   1   1   2  162.48   38.05
   1   1   3  145.84   41.29
   1   1   3  139.66   45.02
   1   1   4 2423.12  140.08
   1   1   4 1813.77  132.53
   1   1   5 3068.61  173.28
   1   1   6 2462.03  184.62
   1   1   6 3900.08  210.59
   1   1   7 1834.06  157.93
   1   1   7 1475.53  158.68
   1   1   8 1308.84   69.93
   1   1   8 1052.97  140.16
  -1   1  -8 1177.00   58.49
   1   1   8 1237.59  133.44
   1   1   8 1237.51   63.09
   1   1   8 1356.53   76.09
   1   1   9  699.81  106.47
  -1   1  -9  687.26   50.64
   1   1   9  686.59   55.70
   1   1   9  684.72   53.89
   1   1   9  700.20  137.76
   1   1   9  694.63   51.40
   1   1   9  814.26   64.27
   1   1  10  195.60   70.50
   1   1  10  214.20   28.02
   1   1  10  209.65   39.44
   1   1  10  219.89   31.75
   1   1  10  200.29   32.85
  -1   1 -10  171.10   29.96
   1   1  10  173.35   76.84
   1   1  11  138.57   68.12
   1   1  11   41.96   53.65
  -1   1 -11  143.78   28.55
   1   1  11  106.34   23.75
   1   1  11  185.83   40.23
   1   1  11  136.76   27.82
   1   1  11  140.98   29.00
   1   1  12   98.91   25.46
  -1   1 -12   80.65   33.06
   1   1  12   54.09   17.74
   1   1  12  102.89   24.18
   1   1  12   67.34   28.46
  -1   1 -13  353.65   51.33
   1   1  13  387.44   53.35
   1   1  13  245.20   47.21
  -1   1 -14  108.39   34.12
   1   1  14   64.40   31.80
   1   1  14   66.42   33.44
  -1   1 -15   19.29   21.61
   1   1  15    0.81   20.70
   1   1  15   28.66   27.65
  -1   1 -16   24.08   19.99
   1   1  16   46.97   15.07
   1   1  16   79.60   22.35
  -1   2  17  127.86   26.82
  -1   2  17  145.39   28.83
  -1   2  16  294.29   40.13
   1   2 -16  332.13   37.73
   1   2 -16  350.50   36.25
   1   2 -15  389.88   40.85
  -1   2  15  521.20   55.90
  -1   2  15  391.96   50.79
  -1   2  14  381.87   50.98
   1   2 -14  339.34   40.55
  -1   2  14  428.86   52.74
   1   2 -14  501.06   50.13
   1   2 -13  213.57   36.36
  -1   2  13  240.57   42.46
  -1   2  13  254.15   39.58
   1   2 -12  165.53   33.05
  -1   2  12  244.72   77.73
  -1   2  12  148.07   30.94
  -1   2  12  180.15   37.46
  -1   2  12  154.92   34.11
  -1   2  11 1057.21   72.84
   1   2 -11 1006.73   63.84
  -1   2  11 1077.96   63.44
  -1   2  10 1495.28  156.17
  -1   2  10 1385.64   86.24
   1   2 -10 1540.14   72.28
  -1   2  10 1487.18   72.81
  -1   2   9 1778.10   75.78
  -1   2   9 1813.90  162.56
  -1   2   9 1974.71   95.83
   1   2  -9 1818.69   74.43
  -1   2   8  898.42  118.81
  -1   2   7 1458.97  131.33
  -1   2   6  951.68  107.41
  -1   2   5  407.52   69.49
   1   2  -4 1448.51   78.54
  -1   2   4 1512.30  102.42
  -1   2   3 1633.68   91.94
   1   2  -3 1598.04   77.61
  -1   2   2  523.45   49.67
   1   2  -2  536.04   42.73
   1   2  -2  486.23   44.86
   1   2  -1  669.41   39.06
   1   2   0  104.00   19.17
   1   2   1  345.31   38.57
   1   2   1  357.07   37.63
   1   2   2  571.96   57.72
   1   2   2  597.78   57.29
   1   2   3   36.51   45.26
   1   2   3   18.18   32.79
   1   2   4   98.78   41.26
   1   2   4   23.98   33.12
   1   2   5    2.57   48.93
   1   2   5   -3.20   23.18
   1   2   6  419.85   74.65
   1   2   6  292.01   69.36
   1   2   7  584.75  108.80
   1   2   7  564.31  102.27
   1   2   8  265.87   71.80
   1   2   8  302.60   37.50
   1   2   8  314.61   43.74
   1   2   8  312.00   35.39
   1   2   8  243.58   72.03
  -1   2  -8  289.86   31.79
   1   2   9  269.03   69.66
   1   2   9  315.41   38.58
  -1   2  -9  291.69   34.13
   1   2   9  370.73   47.49
   1   2   9  279.82   36.28
   1   2   9  372.52   45.93
   1   2   9  391.36   71.68
   1   2  10  177.90   31.18
   1   2  10  244.66   35.48
   1   2  10  252.85   36.94
   1   2  10  162.54   93.83
   1   2  10  257.39   43.55
  -1   2 -10  244.10   34.47
   1   2  10  158.40   87.18
  -1   2 -11  233.27   36.10
   1   2  11  212.98   37.43
   1   2  11  122.21   27.98
   1   2  11  293.50   47.68
   1   2  11  377.36  100.37
   1   2  11  190.94   29.32
   1   2  12  925.67   64.87
   1   2  12 1045.12   69.91
  -1   2 -12 1045.32   71.02
   1   2  12  833.99   65.84
   1   2  12 1077.18   85.05
  -1   2 -13  624.86   59.75
   1   2  13  459.16   45.33
   1   2  13  634.09   64.61
   1   2  13  476.88   48.17
   1   2  13  354.01   49.73
  -1   2 -14  571.38   54.12
   1   2  14  476.89   58.08
   1   2  15  506.51   53.73
   1   2  15  413.26   41.40
  -1   2 -15  526.02   48.41
  -1   2 -16  312.49   27.64
   1   2  16  279.55   37.09
  -1   3  17    5.59   15.41
   1   3 -17   31.66   13.38
   1   3 -16   80.77   20.63
  -1   3  16   64.00   25.00
  -1   3  16   32.11   20.13
   1   3 -15  157.25   33.30
  -1   3  15  118.00   31.65
   1   3 -15  179.02   31.91
  -1   3  15   84.54   23.70
  -1   3  15  104.42   32.93
  -1   3  14  173.52   43.80
  -1   3  14  119.22   26.93
   1   3 -14  203.31   29.60
  -1   3  14  145.52   34.52
  -1   3  13   23.22   18.92
   1   3 -13    5.16   14.31
  -1   3  13   50.29   29.64
   1   3 -13   11.71   22.83
  -1   3  13    8.36   13.36
   1   3 -12    4.21   20.55
  -1   3  12   29.46   16.30
  -1   3  12   19.65   21.09
  -1   3  12   -7.67   28.87
   1   3 -12  -14.92   13.38
   1   3 -11   48.33   23.46
  -1   3  11   60.37   29.08
   1   3 -11   54.51   15.41
  -1   3  11   42.10   21.71
  -1   3  11   32.66   48.18
  -1   3  10   92.11   25.92
   1   3 -10  112.75   26.58
  -1   3  10  138.81   31.56
  -1   3  10   41.58   47.41
  -1   3   9   77.45   43.95
   1   3  -9   47.19   19.62
  -1   3   9   16.79   18.00
  -1   3   9   32.56   20.61
   1   3  -9   65.76   22.83
  -1   3   8  291.31   43.73
   1   3  -8  281.78   31.58
  -1   3   8  238.92   31.70
  -1   3   8  192.61   54.93
  -1   3   7  284.78   75.83
  -1   3   6  786.49  101.49
   1   3  -5 1141.54   78.61
  -1   3   5 1197.16  106.82
   1   3  -4 2369.55  105.70
  -1   3   4 2288.39  128.56
   1   3  -3 1406.12   78.58
  -1   3   3 1421.47   93.39
   1   3  -2 3239.44  114.60
  -1   3   2 3265.87  120.82
   1   3  -1 1695.80   83.57
   1   3  -1 1686.66   55.93
  -1   3   1 1655.50   79.37
   1   3   0 1200.94   50.04
   1   3   1 3528.72   99.97
   1   3   1 3470.90  110.84
   1   3   2 3822.57  147.13
   1   3   2 4424.34  138.46
   1   3   3 1797.63  118.38
   1   3   3 2509.64  126.86
   1   3   4  984.17  105.30
   1   3   4 1616.20  121.83
   1   3   5 1896.32  150.02
   1   3   5 2194.18  160.71
   1   3   6  714.13   99.52
   1   3   6  600.10   96.79
   1   3   7  305.12   39.64
  -1   3  -7  255.50   28.47
   1   3   7  232.02   78.73
   1   3   7  296.51   32.87
   1   3   7  305.90   32.57
   1   3   7  177.05   57.36
   1   3   7  280.34   38.54
   1   3   8 1040.74   72.45
   1   3   8  919.06  127.49
   1   3   8 1022.60   71.63
   1   3   8  992.76   64.30
   1   3   8 1039.53   62.83
  -1   3  -8  842.21   57.38
   1   3   8  961.24  132.09
  -1   3  -8  927.62   54.44
  -1   3  -9  892.50   59.21
   1   3   9  872.13   68.17
   1   3   9  956.26   66.20
   1   3   9 1081.89  146.58
   1   3   9  926.11  136.97
   1   3   9  983.76   72.03
  -1   3  -9  884.30   60.78
   1   3  10  550.02  126.06
  -1   3 -10  646.08   52.58
   1   3  10  648.83   57.20
   1   3  10  612.45  114.21
   1   3  10  698.94   61.83
   1   3  10  731.53   67.05
  -1   3 -10  689.44   57.81
   1   3  11  216.62   83.72
   1   3  11   65.97   62.73
   1   3  11  119.07   30.73
   1   3  11  149.64   41.55
   1   3  11  132.46   31.96
  -1   3 -11  115.87   30.33
  -1   3 -12  183.57   34.08
   1   3  12  184.85   31.30
   1   3  12  132.82   30.76
   1   3  12  158.25   38.99
   1   3  13   29.66   17.89
  -1   3 -13   90.77   32.92
   1   3  13  105.14   31.94
   1   3  13   46.46   20.57
  -1   3 -14   44.84   17.68
   1   3  14   50.51   15.74
   1   3  14    2.51   25.59
  -1   3 -14   31.79   30.41
   1   3  14   25.78   11.52
  -1   3 -15  124.83   23.42
   1   3  15   58.53   18.62
   1   3  15   90.74   28.73
   1   3  16   90.92   24.86
   1   3  16   56.61   16.94
  -1   4  17   43.54   18.12
   1   4 -17  117.51   18.07
  -1   4  16  150.30   31.02
  -1   4  16  116.24   23.92
   1   4 -16  145.48   26.69
   1   4 -15  373.53   41.67
  -1   4  15  154.73   36.37
  -1   4  15  173.16   36.18
  -1   4  15  355.54   47.94
  -1   4  14  246.81   41.75
  -1   4  14  226.33   40.36
   1   4 -14  338.57   42.58
  -1   4  14  226.10   33.77
  -1   4  14  349.97   51.53
   1   4 -13  839.97   64.52
  -1   4  13  704.20   64.17
  -1   4  13  625.58   57.83
  -1   4  13  802.07   74.79
  -1   4  12  667.14   65.19
  -1   4  12  619.83   62.53
  -1   4  12  554.40   57.65
   1   4 -12  640.42   57.73
  -1   4  11  628.83   62.29
  -1   4  11  610.09  132.54
  -1   4  11  546.35   52.28
   1   4 -11  527.24   51.90
   1   4 -11  557.75   50.73
   1   4 -10  614.34   54.61
   1   4 -10  650.75   52.73
  -1   4  10  660.88   55.00
  -1   4  10  746.24   67.64
  -1   4  10  682.64  112.45
  -1   4   9  641.61  107.91
   1   4  -9  667.31   49.98
   1   4  -9  677.07   58.12
  -1   4   9  596.68   52.13
  -1   4   9  670.30   60.94
  -1   4   8  950.71   72.33
   1   4  -8  820.07   59.86
  -1   4   8  790.05  115.87
  -1   4   8  935.03   59.59
   1   4  -8  853.03   50.99
  -1   4   7  541.28   81.31
  -1   4   6 1962.53  150.82
   1   4  -5  454.15   52.95
  -1   4   5  432.17   74.45
   1   4  -4 1150.81   79.07
  -1   4   4 1235.89  106.22
   1   4  -3 1264.61   80.06
  -1   4   3 1259.55   92.44
   1   4  -2 1653.16   91.37
  -1   4   2 1740.43   96.03
  -1   4   1  498.30   48.85
   1   4  -1  417.58   53.83
   1   4   0 2304.69   57.51
   1   4   0 2172.61  111.21
   1   4   1   33.76   20.12
   1   4   1    5.30    3.79
   1   4   1   42.79   35.62
   1   4   2  270.33   38.22
   1   4   2  230.42   44.16
   1   4   3  499.59   58.51
   1   4   3  299.63   65.92
   1   4   4  116.38   51.79
   1   4   4  195.32   42.37
   1   4   5  -10.79   38.87
   1   4   5   32.52   38.49
   1   4   6  136.52   43.68
   1   4   6  172.99   51.85
  -1   4  -7  368.25   39.23
   1   4   7  330.41   84.90
   1   4   7  468.56   47.75
   1   4   7  406.45   84.47
   1   4   7  484.40   46.78
   1   4   7  489.49   42.76
   1   4   7  486.85   51.61
  -1   4  -7  428.67   36.95
   1   4   8  463.01   48.44
   1   4   8  425.36   83.71
   1   4   8  544.51   56.30
  -1   4  -8  435.10   44.08
   1   4   8  513.95   46.40
   1   4   8  406.95   46.78
   1   4   8  453.81   89.63
  -1   4  -8  474.66   42.30
  -1   4  -9  274.01   37.23
   1   4   9  295.80   43.07
   1   4   9  293.25   44.43
   1   4   9  327.36   91.04
   1   4   9  276.42   42.41
   1   4   9  133.52   57.49
  -1   4  -9  291.57   42.73
   1   4  10  328.59   83.05
  -1   4 -10  417.41   46.69
   1   4  10  410.42   50.34
   1   4  10  410.98  110.04
   1   4  10  422.62   57.35
   1   4  10  489.97   56.43
  -1   4 -10  434.15   45.81
   1   4  11  534.14   54.94
   1   4  11  602.46   66.25
   1   4  11  563.29   58.98
   1   4  11  476.13  112.23
  -1   4 -11  574.01   54.22
  -1   4 -11  545.63   53.72
   1   4  11  455.47  115.82
   1   4  12  137.39   30.23
   1   4  12  167.03   38.34
  -1   4 -12  192.46   40.28
   1   4  12  158.55   33.64
   1   4  13  466.86   53.12
   1   4  13  431.81   51.66
  -1   4 -13  420.09   46.03
   1   4  13  414.79   45.28
   1   4  14  145.24   27.22
   1   4  14  221.82   35.52
   1   4  14  174.19   40.43
   1   4  14  221.64   31.25
  -1   4 -14  198.02   29.03
  -1   4 -15  182.52   26.70
   1   4  15  233.49   34.03
   1   4  15  195.05   25.78
   1   4  15  259.54   38.71
   1   4  15  190.31   25.12
   1   4  16  111.06   23.83
   1   4  16  105.45   17.61
  -1   5  16   45.17   23.35
  -1   5  16   51.41   13.81
   1   5 -16   42.45   19.30
  -1   5  15    6.60   15.50
   1   5 -15   25.54   17.71
  -1   5  15   42.66   15.23
  -1   5  15   45.36   25.72
   1   5 -14   31.84   21.52
  -1   5  14   19.11   15.40
  -1   5  14   31.78   25.92
  -1   5  14   18.53   22.73
  -1   5  14   24.38   24.02
  -1   5  13   43.29   22.35
  -1   5  13   28.90   22.00
   1   5 -13   52.83   26.13
  -1   5  13   33.56   20.25
  -1   5  12   35.12   30.07
   1   5 -12   35.75   25.66
   1   5 -12   74.00   23.07
  -1   5  12   25.44   22.36
  -1   5  12   20.67   28.17
  -1   5  11   15.15   26.56
   1   5 -11   20.36   25.11
  -1   5  11   13.12   20.82
  -1   5  11   68.37   76.63
   1   5 -11    3.80   19.95
   1   5 -10   49.92   25.60
  -1   5  10   61.65   33.74
   1   5 -10   49.98   20.47
   1   5 -10   49.11   22.46
  -1   5  10   52.25   47.54
  -1   5  10   27.83   22.25
  -1   5   9   40.91   38.71
  -1   5   9  169.64   27.42
   1   5  -9  152.96   27.97
  -1   5   9  163.90   39.59
   1   5  -9  149.16   30.99
  -1   5   9  149.56   30.15
   1   5  -9  191.30   36.38
   1   5  -8   36.21   17.12
  -1   5   8   16.69   13.68
  -1   5   8    2.45    6.10
   1   5  -8   45.95   21.61
   1   5  -8   31.79   14.89
  -1   5   8   42.93   24.38
   1   5  -8   30.98   14.42
   1   5  -7  331.46   44.55
  -1   5   7  329.54   38.36
  -1   5   7  285.72   75.73
   1   5  -7  322.57   32.67
  -1   5   7  338.54   45.49
  -1   5   6  179.46   57.37
  -1   5   5 1095.35  113.86
   1   5  -5 1158.91   86.59
   1   5  -4  162.50   38.62
  -1   5   4  128.93   45.83
  -1   5   3 1608.85  110.71
   1   5  -3 1640.51  101.12
  -1   5   2 1429.70   91.80
   1   5  -2 1362.66   90.15
  -1   5   1 3362.78  128.14
   1   5  -1 3195.80  141.31
   1   5   0 2411.25  126.13
  -1   5   0 2597.65  107.09
   1   5   1 1751.28   80.94
  -1   5  -1 1841.40   74.72
   1   5   1 1846.79  123.96
   1   5   1 1638.43   56.11
   1   5   2 1340.99   67.68
   1   5   2 1312.89   92.62
   1   5   3 2198.38  132.75
   1   5   3 2313.08  114.06
   1   5   4  519.39   77.21
   1   5   4  629.95   71.68
   1   5   5 1020.99  111.82
   1   5   5  983.07  107.07
   1   5   6  519.68   90.55
   1   5   6  582.90   41.85
   1   5   6  652.64   52.13
   1   5   6  715.71   51.50
   1   5   6  611.79   58.20
   1   5   6  525.55   96.26
  -1   5  -6  573.94   51.83
   1   5   7  626.64  109.38
  -1   5  -7  710.23   45.91
   1   5   7  808.54   61.89
   1   5   7  723.34   61.06
   1   5   7  857.38   66.24
   1   5   7  805.37   56.19
  -1   5  -7  694.98   56.55
   1   5   7  602.73  115.59
   1   5   8  624.97   58.71
  -1   5  -8  533.11   42.73
   1   5   8  659.94   60.73
  -1   5  -8  514.69   46.33
   1   5   8  407.32   84.49
  -1   5  -8  605.55   54.18
   1   5   8  568.95  126.20
   1   5   8  578.00   51.11
   1   5   8  592.15   57.60
  -1   5  -9  240.45   31.50
   1   5   9  251.95   42.60
   1   5   9  277.48   42.25
   1   5   9  326.74   45.70
  -1   5  -9  308.19   39.19
   1   5   9  178.34   60.44
  -1   5  -9  296.11   43.33
   1   5   9  244.17   41.33
  -1   5 -10  588.54   55.50
  -1   5 -10  590.01   48.06
   1   5  10  567.71   61.77
   1   5  10  331.57   89.41
   1   5  10  548.40   58.18
   1   5  10  657.19  126.06
   1   5  10  591.30   58.69
  -1   5 -11  392.16   43.64
   1   5  11  433.57   53.66
   1   5  11  430.51   55.33
   1   5  11  471.94   58.29
  -1   5 -11  378.38   46.72
   1   5  12  467.54   56.01
  -1   5 -12  499.16   44.34
   1   5  12  443.18   47.54
  -1   5 -12  375.86   39.40
   1   5  12  530.67   60.31
   1   5  13   80.07   32.07
   1   5  13   30.41   26.45
  -1   5 -13   63.50   20.05
   1   5  13   71.48   19.37
   1   5  14   -1.27    6.05
   1   5  14   21.04   18.07
   1   5  14   39.86   18.12
   1   5  14    7.93   21.96
  -1   5 -14   -4.75   15.26
   1   5  15  -18.90   14.17
   1   5  15  -26.91    9.43
   1   5  15    0.66    9.99
   1   5  15    7.75   10.76
  -1   6  16    3.18   18.57
  -1   6  16   18.29   11.11
  -1   6  15  224.02   36.57
  -1   6  15  182.35   31.96
   1   6 -15  256.64   35.56
  -1   6  15  209.95   27.64
  -1   6  14  610.38   58.94
  -1   6  14  559.94   57.58
  -1   6  14  452.35   45.92
   1   6 -14  654.22   53.32
   1   6 -13  885.78   67.00
  -1   6  13  855.44   71.10
  -1   6  13  819.95   64.01
  -1   6  13  928.85   72.92
  -1   6  12  911.55   75.49
   1   6 -12  962.64   70.56
  -1   6  12  972.43   80.78
  -1   6  12 1003.93   73.05
   1   6 -12  778.49   64.58
  -1   6  11  754.65   72.43
   1   6 -11  664.92   61.16
  -1   6  11  678.75   64.61
  -1   6  11  683.68   64.99
   1   6 -11  634.79   57.42
   1   6 -10  387.10   49.76
   1   6 -10  427.17   46.96
  -1   6  10  388.16   52.46
  -1   6  10  474.56   58.93
  -1   6  10  407.94   98.32
   1   6  -9  100.61   29.77
  -1   6   9   72.53   59.99
  -1   6   9   88.62   33.57
  -1   6   9  121.26   35.41
  -1   6   9   79.90   20.65
   1   6  -9   75.39   28.96
  -1   6   8  647.44   64.43
  -1   6   8  603.69  115.99
   1   6  -8  597.32   56.20
  -1   6   8  629.05   47.73
  -1   6   8  603.81   56.54
   1   6  -8  479.29   42.34
   1   6  -7  894.39   65.26
  -1   6   7  966.57   71.60
   1   6  -7  779.72   51.61
  -1   6   7  769.56   52.15
  -1   6   7  713.03  105.42
  -1   6   7  845.97   61.94
  -1   6   6 1375.44   62.49
  -1   6   6 1382.33   80.81
  -1   6   6 1389.49  139.63
   1   6  -6 1366.10   63.33
   1   6  -6 1537.44   80.26
  -1   6   6 1450.78   74.69
  -1   6   6 1336.55   63.05
  -1   6   5 1675.33  139.96
   1   6  -5 1766.90  112.64
  -1   6   4  232.63   58.68
   1   6  -4  318.44   50.21
  -1   6   3  644.02   81.46
   1   6  -3  451.35   57.98
   1   6  -2  131.87   38.92
  -1   6   2  161.13   47.01
   1   6  -1   66.90   34.63
  -1   6   1   82.23   24.11
   1   6   0  412.57   62.62
  -1   6   0  556.16   56.07
  -1   6  -1  373.72   42.24
   1   6   1  375.96   65.25
  -1   6  -1  398.62   46.34
   1   6   2  208.85   38.79
   1   6   2  188.52   55.60
   1   6   3   20.12   27.69
   1   6   4   35.06   38.21
   1   6   5  422.64   40.65
   1   6   5  353.32   60.55
   1   6   5  450.76   45.18
   1   6   5  278.29   61.42
   1   6   5  382.01   40.29
   1   6   5  391.75   36.99
  -1   6  -5  419.55   40.71
   1   6   6  432.59   48.63
   1   6   6  386.27   40.45
   1   6   6  312.36   31.48
   1   6   6  410.68   45.30
   1   6   6  416.62   42.64
   1   6   6  313.25   59.85
  -1   6  -6  315.12   29.63
  -1   6  -6  355.05   40.41
   1   6   6  320.64   79.22
   1   6   6  369.23   36.67
  -1   6  -7    0.24   22.80
  -1   6  -7    6.09   10.99
   1   6   7  -86.36   56.83
   1   6   7   -7.21   16.95
   1   6   7    5.73   17.33
   1   6   7   10.80   41.75
   1   6   7   -1.81   22.66
   1   6   7   -9.29   20.95
   1   6   8  234.19   42.28
   1   6   8  216.51   33.35
   1   6   8  258.02   46.22
  -1   6  -8  212.13   30.42
   1   6   8  226.10   66.36
  -1   6  -8  246.98   38.07
   1   6   8  173.26   65.17
   1   6   8  256.17   40.79
   1   6   9  418.34   57.91
   1   6   9  335.89  107.99
   1   6   9  324.85   45.34
  -1   6  -9  355.80   39.45
   1   6   9  345.53   49.34
   1   6   9  353.97   48.27
  -1   6  -9  385.11   49.95
   1   6  10  721.44   65.14
  -1   6 -10  667.00   52.23
  -1   6 -10  625.60   60.97
   1   6  10  755.14   69.55
   1   6  10  722.72   67.69
   1   6  11  738.69   69.92
  -1   6 -11  703.24   52.42
   1   6  11  812.94   71.69
   1   6  11  697.21   66.52
  -1   6 -11  726.39   62.72
   1   6  12  405.98   53.15
   1   6  12  370.71   43.77
  -1   6 -12  355.61   40.21
  -1   6 -12  342.66   42.57
   1   6  12  372.51   48.29
   1   6  13  184.66   37.24
   1   6  13  208.70   41.42
  -1   6 -13  184.77   27.84
   1   6  13  220.76   38.91
  -1   6 -13  150.49   23.64
   1   6  13  164.56   31.80
   1   6  14   34.96   23.08
   1   6  14   47.95   20.74
   1   6  14   76.42   24.87
   1   6  14   52.31   21.37
   1   6  15   93.08   22.15
   1   6  15   71.42   17.85
   1   6  15  117.43   24.59
   1   6  15   64.02   14.82
   1   7 -15    4.39   13.73
  -1   7  15   -9.09   14.79
  -1   7  15   28.72   16.72
  -1   7  15   12.13    9.29
  -1   7  14   24.22   20.10
  -1   7  14   30.70   20.50
   1   7 -14    6.53   21.39
  -1   7  14   -0.30    9.16
  -1   7  13   13.71   16.06
   1   7 -13   24.68   21.37
  -1   7  13   19.18   29.77
  -1   7  13   -5.73   15.74
  -1   7  12   15.30   28.72
  -1   7  12   28.41   30.65
   1   7 -12  -29.98   25.12
   1   7 -12   19.57   17.82
  -1   7  12   -7.11   21.33
  -1   7  11   18.49   22.37
   1   7 -11    0.10   21.67
   1   7 -11  -11.72   17.44
  -1   7  11   -5.10   16.76
  -1   7  11  -14.12   29.43
   1   7 -10   76.56   27.42
   1   7 -10   11.31   28.52
  -1   7  10   28.78   25.80
  -1   7  10   31.87   17.54
  -1   7  10   29.37   50.60
  -1   7  10   42.90   32.58
   1   7  -9  143.85   35.85
   1   7  -9  167.03   34.57
  -1   7   9  212.45   45.88
  -1   7   9  180.39   32.84
  -1   7   9  106.51   54.56
  -1   7   9  183.92   38.21
  -1   7   8  -43.70   37.47
  -1   7   8   -2.26   20.59
   1   7  -8   -2.36   26.62
  -1   7   8   38.54   22.20
   1   7  -8  -20.38   18.46
  -1   7   8  -18.67   13.63
  -1   7   7  133.61   50.39
  -1   7   7  250.76   43.41
  -1   7   7  141.46   28.23
   1   7  -7  201.71   27.70
   1   7  -7  184.65   38.29
  -1   7   7  138.35   30.21
  -1   7   6  644.51   45.61
   1   7  -6  710.24   57.00
   1   7  -6  624.34   45.92
  -1   7   6  514.61   83.90
  -1   7   6  725.04   60.88
  -1   7   6  742.19   56.93
  -1   7   6  507.75   38.97
  -1   7   6  588.46   44.94
  -1   7   6  660.41   50.35
  -1   7   5  464.61   40.95
  -1   7   5  437.90   46.84
  -1   7   5  475.85   39.64
   1   7  -5  441.31   38.91
  -1   7   5  411.55   35.21
  -1   7   5  492.94   43.51
  -1   7   5  377.69   80.67
   1   7  -5  519.19   44.76
  -1   7   4  763.60   52.64
   1   7  -4  694.94   45.25
   1   7  -4  699.33   78.05
  -1   7   4  688.38   90.73
   1   7  -4  775.49   55.13
  -1   7   4  812.05   50.99
   1   7  -3  391.68   33.46
   1   7  -3  279.03   56.18
  -1   7   3  270.04   62.70
  -1   7   2  362.63   53.19
   1   7  -2  133.41   36.08
  -1   7   1  147.27   31.13
   1   7  -1  140.37   45.00
  -1   7   0  734.33   68.46
   1   7   0  870.43   92.72
  -1   7   0  735.72   66.09
   1   7   1  438.59   70.66
   1   7   2 1805.13  141.16
   1   7   3 2399.32   81.37
   1   7   3 2348.08   86.16
   1   7   3 2451.60  174.98
  -1   7  -3 2453.91   91.04
   1   7   4 2022.71   90.26
   1   7   4 1777.73   75.91
   1   7   4 1914.24   76.20
   1   7   4 1949.64   85.69
  -1   7  -4 1672.88   69.04
   1   7   4 1537.07  131.35
  -1   7  -4 1828.54   81.46
   1   7   4 1840.33   74.89
   1   7   5  579.22   50.85
  -1   7  -5  414.21   37.61
   1   7   5  497.63   43.64
   1   7   5  533.40   83.11
   1   7   5  485.45   50.19
   1   7   5  438.53   41.11
  -1   7  -5  425.15   44.59
  -1   7  -5  394.31   34.44
  -1   7  -6  149.03   30.92
   1   7   6  214.09   33.06
   1   7   6  145.97   46.17
   1   7   6  157.44   28.94
   1   7   6  141.65   30.09
   1   7   6  141.59   25.89
   1   7   6  160.77   28.34
  -1   7  -6  158.63   22.29
  -1   7  -7  488.16   43.11
   1   7   7  535.88   53.07
   1   7   7  532.56   57.06
   1   7   7  380.76   37.74
  -1   7  -7  524.82   53.87
   1   7   7  505.91   50.59
   1   7   7  524.84   48.19
   1   7   7  500.75   47.59
   1   7   8  674.66   56.87
   1   7   8  769.08   64.98
   1   7   8  733.70   64.04
   1   7   8  874.10   75.27
  -1   7  -8  767.04   64.84
  -1   7  -8  660.56   52.53
   1   7   9  775.23   69.66
  -1   7  -9  676.94   52.92
   1   7   9  716.09   68.93
   1   7   9  639.84   59.92
   1   7   9  732.02   63.78
   1   7   9  643.69  115.50
  -1   7  -9  738.21   64.00
   1   7  10  312.22   43.44
   1   7  10  343.67   48.49
   1   7  10  423.08   57.66
  -1   7 -10  394.52   52.39
   1   7  10  369.47   48.14
  -1   7 -10  423.64   43.58
   1   7  11  481.16   54.24
   1   7  11  544.08   64.62
  -1   7 -11  500.54   46.42
  -1   7 -11  497.94   49.58
   1   7  11  547.71   57.73
   1   7  12  279.23   41.60
   1   7  12  298.04   46.85
  -1   7 -12  249.41   33.97
   1   7  12  281.89   43.01
   1   7  12  318.64   43.28
  -1   7 -12  265.74   38.24
   1   7  13   24.66   21.38
   1   7  13   43.96   21.11
   1   7  13   19.30   11.92
   1   7  13   52.38   21.36
  -1   7 -13   18.98    9.84
   1   7  14   41.23   15.32
   1   7  14   -2.88   16.26
   1   7  14   10.38   11.90
   1   7  14   21.83   13.41
   1   7  15   21.19   10.65
  -1   8  15  259.83   27.53
  -1   8  15  208.96   24.40
  -1   8  15  230.95   30.46
  -1   8  15  252.49   31.04
   1   8 -14  142.93   23.30
  -1   8  14  176.52   29.39
  -1   8  14  188.27   35.04
   1   8 -14  260.90   33.04
  -1   8  14  184.84   29.50
  -1   8  13  265.12   35.76
  -1   8  13  294.61   44.28
   1   8 -13  340.83   38.78
   1   8 -13  244.06   34.87
  -1   8  13  324.46   38.82
  -1   8  12  454.65   51.92
   1   8 -12  565.14   51.81
  -1   8  12  659.90   59.52
  -1   8  12  611.82   63.60
   1   8 -12  620.15   58.01
  -1   8  11  395.52   49.99
   1   8 -11  515.72   51.94
  -1   8  11  529.29   61.97
  -1   8  11  475.10   54.52
   1   8 -11  455.08   46.25
  -1   8  10  434.96   46.21
   1   8 -10  486.90   49.89
  -1   8  10  448.10   49.81
  -1   8  10  534.36   58.94
   1   8 -10  465.08   53.79
  -1   8  10  594.53   64.65
  -1   8   9  488.97   56.62
  -1   8   9  451.42   47.68
   1   8  -9  428.79   45.93
  -1   8   9  378.97   96.21
  -1   8   9  520.22   57.78
   1   8  -9  485.92   57.94
  -1   8   8  618.41   63.94
  -1   8   8  512.19   50.35
   1   8  -8  591.23   52.12
  -1   8   8  415.16   98.92
  -1   8   8  658.38   61.29
   1   8  -8  656.08   63.51
  -1   8   7  924.11   64.93
  -1   8   7  992.11  126.75
  -1   8   7 1158.70   75.21
  -1   8   7 1138.99   80.41
   1   8  -7  990.01   63.66
   1   8  -7 1131.89   77.69
   1   8  -6  607.09   50.71
  -1   8   6  520.93   45.48
  -1   8   6  565.14   89.20
  -1   8   6  567.07   49.32
  -1   8   6  555.04   58.02
  -1   8   6  613.88   54.93
   1   8  -6  600.51   54.38
  -1   8   6  437.67   39.11
  -1   8   5  916.64   60.22
  -1   8   5  794.12   53.45
   1   8  -5  849.06   56.31
  -1   8   5  855.63   62.87
  -1   8   5  985.60   64.05
   1   8  -5 1061.58   69.19
  -1   8   5  750.95  106.16
  -1   8   5  932.20   55.79
   1   8  -4  689.39   53.18
   1   8  -4  635.99   47.35
  -1   8   4  708.14   52.09
  -1   8   4  633.59   45.06
  -1   8   4  549.26   50.97
  -1   8   4  644.04   47.87
  -1   8   4  719.37   51.78
  -1   8   4  575.10   86.12
   1   8  -4  555.13   48.14
  -1   8   3  745.35   47.28
  -1   8   3  735.94   51.97
   1   8  -3  909.05   91.78
  -1   8   3  793.49   48.44
   1   8  -3  791.65   50.96
  -1   8   3  840.25   55.73
   1   8  -3  783.22   53.53
   1   8  -3  835.87   51.54
   1   8  -3  817.04   53.10
  -1   8   3  768.56   51.33
   1   8  -2  106.83   25.58
  -1   8   2   94.27   18.72
  -1   8   2  107.37   25.09
   1   8  -2   13.00   19.38
   1   8  -2   95.69   23.34
  -1   8   2  118.26   20.30
  -1   8   2  111.79   23.81
   1   8  -2   97.31   19.94
   1   8  -2   73.51   25.42
   1   8  -1    7.12   16.84
  -1   8   1   10.05   10.44
   1   8  -1   20.80   14.77
  -1   8   1   12.60   25.36
  -1   8   1   31.14   16.65
   1   8  -1   29.67   13.11
   1   8  -1   59.64   30.13
  -1   8   1   34.59   12.62
  -1   8   0  116.41   18.18
   1   8   0  179.41   26.08
   1   8   0  163.30   47.62
  -1   8   0  143.52   23.73
   1   8   0  161.65   30.03
  -1   8   0  164.85   29.28
   1   8   0  167.18   24.41
   1   8   1   92.44   20.52
  -1   8  -1   85.27   21.21
  -1   8  -1  146.14   22.04
  -1   8  -1   71.44   18.08
   1   8   1   84.55   22.25
   1   8   1   80.97   19.83
   1   8   1   89.14   36.06
   1   8   2   58.17   35.17
   1   8   2   61.83   21.38
  -1   8  -2   72.56   22.71
   1   8   2   69.60   25.13
  -1   8  -2  111.89   21.08
  -1   8  -2   94.30   17.29
   1   8   2  110.53   21.98
   1   8   3   29.80   31.49
   1   8   3   28.55   18.13
   1   8   3   48.74   18.34
  -1   8  -3   57.92   19.87
  -1   8  -3   36.74   15.50
   1   8   3   43.86   13.62
  -1   8  -3   55.32   20.42
   1   8   3   15.71   19.04
   1   8   4  118.53   23.36
   1   8   4  152.29   27.57
  -1   8  -4  130.22   23.04
  -1   8  -4  144.13   25.82
  -1   8  -4  160.15   31.23
   1   8   4  133.30   30.24
   1   8   4  163.66   27.69
   1   8   4  160.81   29.25
   1   8   4   50.69   49.15
  -1   8  -5   -6.49   16.47
  -1   8  -5   62.38   19.96
   1   8   5   30.18   18.83
   1   8   5   54.11   23.09
  -1   8  -5   57.42   18.69
   1   8   5  -10.03   41.36
   1   8   5   54.58   18.82
   1   8   5   86.67   27.24
   1   8   5   33.76   20.52
   1   8   6   65.57   46.66
   1   8   6   63.57   23.56
  -1   8  -6   71.40   27.08
   1   8   6   62.90   19.15
   1   8   6   72.34   25.93
   1   8   6   60.35   30.40
   1   8   6   87.60   26.97
   1   8   6   82.28   25.63
  -1   8  -6   79.13   24.15
   1   8   7  224.06   41.92
   1   8   7  241.31   35.82
   1   8   7  250.66   75.37
  -1   8  -7  256.38   40.21
   1   8   7  244.48   41.69
   1   8   7  201.62   33.08
  -1   8  -7  235.85   33.80
   1   8   7  189.79   36.49
   1   8   7  227.54   36.30
   1   8   8  144.23   37.34
   1   8   8  111.47   26.01
   1   8   8  119.96   37.34
   1   8   8  246.26   79.97
   1   8   8  118.50   32.74
  -1   8  -8  125.16   24.20
  -1   8  -8  136.07   38.33
   1   8   9  348.35   51.21
   1   8   9  271.27   43.11
  -1   8  -9  347.16   52.78
   1   8   9  255.82   36.81
   1   8   9  331.56   49.02
  -1   8  -9  303.32   33.37
   1   8   9  329.88   42.63
   1   8  10  412.43   52.94
  -1   8 -10  352.28   38.04
   1   8  10  203.14   35.49
   1   8  10  331.22   45.04
   1   8  10  402.14   51.76
   1   8  10  391.17   54.64
  -1   8 -10  390.40   47.69
   1   8  11  257.65   39.53
   1   8  11  266.21   41.18
  -1   8 -11  292.55   40.09
   1   8  11  282.40   48.24
  -1   8 -11  322.11   33.81
   1   8  11  314.29   52.26
   1   8  12  177.93   32.39
   1   8  12  231.38   36.22
   1   8  12  220.81   38.01
   1   8  12  185.91   38.86
  -1   8 -12  199.43   30.81
   1   8  13  124.38   26.83
  -1   8 -13  231.63   28.70
   1   8  13  229.95   32.10
   1   8  13  246.85   35.77
   1   8  13  211.43   34.85
   1   8  14  181.07   26.65
   1   8  14  213.39   30.16
   1   8  14  182.80   27.32
  -1   9  14   26.80   20.59
  -1   9  14   60.51   14.34
   1   9 -14   50.61   22.89
   1   9 -14   81.12   22.72
  -1   9  14   54.58   14.44
   1   9 -14   47.68   12.11
  -1   9  14   -2.76   16.87
   1   9 -13   -1.71   11.13
  -1   9  13    9.43   24.23
   1   9 -13   48.99   14.85
  -1   9  13   24.49   12.38
  -1   9  13    8.85   16.80
  -1   9  13   31.27   15.53
  -1   9  12  103.97   28.92
  -1   9  12  145.19   32.95
  -1   9  12  114.22   26.58
   1   9 -12   94.81   26.91
   1   9 -12  112.88   31.80
  -1   9  11   62.92   23.63
  -1   9  11   87.83   35.79
  -1   9  11   73.50   31.00
   1   9 -11   69.88   28.87
   1   9 -11  101.04   26.50
  -1   9  10  107.16   24.50
  -1   9  10  150.00   38.85
   1   9 -10  131.75   30.77
  -1   9  10  136.39   37.03
  -1   9  10  115.32   30.21
   1   9 -10  113.42   29.48
  -1   9   9   46.89   21.83
  -1   9   9   21.22   27.02
   1   9  -9   10.86   31.06
   1   9  -9    7.00   28.03
  -1   9   9    7.09   27.05
  -1   9   9    2.42    9.42
  -1   9   8   74.40   20.92
  -1   9   8   87.59   34.40
   1   9  -8   50.41   29.04
  -1   9   8   71.14   31.57
   1   9  -8   95.23   35.24
   1   9  -7  197.79   36.54
   1   9  -7  213.77   39.20
  -1   9   7  239.05   32.36
  -1   9   7  186.40   39.33
  -1   9   7  185.01   35.34
  -1   9   7  246.24   40.51
   1   9  -6  529.79   54.91
  -1   9   6  507.18   55.52
  -1   9   6  485.69   43.74
  -1   9   6  560.40   50.88
  -1   9   6  544.02   44.36
  -1   9   6  497.25   46.91
   1   9  -6  564.36   50.70
  -1   9   5  515.54   44.89
   1   9  -5  529.94   51.83
   1   9  -5  640.01   51.39
  -1   9   5  539.83   49.13
  -1   9   5  480.27   42.02
  -1   9   5  459.71   52.51
  -1   9   5  554.98   50.89
   1   9  -5  543.25   49.30
  -1   9   4 1402.49   71.30
  -1   9   4 1478.23   78.08
   1   9  -4 1656.66   79.67
  -1   9   4 1346.96   69.68
  -1   9   4 1277.79   71.20
   1   9  -4 1358.54   70.57
   1   9  -4 1356.89   71.65
   1   9  -4 1376.79   77.70
   1   9  -3  358.38   42.59
  -1   9   3  392.72   37.34
   1   9  -3  367.88   37.14
  -1   9   3  354.24   39.31
   1   9  -3  436.68   41.05
  -1   9   3  329.51   36.12
   1   9  -3  330.54   41.32
  -1   9   3  322.19   35.95
  -1   9   3  400.32   41.98
   1   9  -2  553.36   46.64
   1   9  -2  467.31   40.57
  -1   9   2  478.67   72.67
  -1   9   2  564.61   45.65
   1   9  -2  544.43   84.47
  -1   9   2  519.95   46.16
   1   9  -2  566.05   49.30
   1   9  -2  532.56   46.52
  -1   9   2  588.61   48.43
  -1   9   2  494.37   40.08
   1   9  -1  665.44   49.94
   1   9  -1  584.13   43.19
  -1   9   1  579.71   43.96
   1   9  -1  686.57   55.65
  -1   9   1  610.85   49.03
  -1   9   1  694.36   47.45
   1   9  -1  705.01   52.35
   1   9  -1  631.94   89.36
  -1   9   1  644.90   48.36
  -1   9   0  394.45   37.06
   1   9   0  490.05   41.68
  -1   9   0  466.57   43.84
   1   9   0  419.93   41.25
   1   9   0  476.34   83.91
  -1   9   0  495.02   42.07
   1   9   0  487.91   43.45
  -1   9   0  584.22   44.91
   1   9   0  514.17   48.75
   1   9   1 1289.39   74.36
  -1   9  -1 1236.98   62.47
   1   9   1 1294.85   68.17
  -1   9  -1 1387.65   69.68
  -1   9  -1 1285.71   68.83
   1   9   1 1344.02   69.59
   1   9   1 1226.57  133.34
  -1   9  -1 1275.42   63.71
  -1   9  -1 1256.49   60.87
   1   9   2 1963.80   84.65
   1   9   2 2019.49   87.05
   1   9   2 2010.40   92.16
  -1   9  -2 1893.48   83.73
  -1   9  -2 2147.02   88.59
  -1   9  -2 1989.35   83.73
  -1   9  -2 1601.96   69.26
  -1   9  -2 1887.89   73.66
   1   9   2 1882.60  165.06
  -1   9  -3  805.01   55.29
   1   9   3  899.89   59.40
  -1   9  -3  893.51   59.49
  -1   9  -3  812.37   50.36
   1   9   3  873.78   61.40
   1   9   3  767.46  117.67
  -1   9  -4 1221.23   62.13
   1   9   4 1148.03  153.69
   1   9   4 1182.28   70.52
  -1   9  -4 1165.07   65.34
  -1   9  -4 1198.65   72.74
   1   9   4 1178.91   71.67
   1   9   4 1205.44   72.86
   1   9   4 1398.53   74.20
   1   9   4 1312.58   68.45
   1   9   5  753.51   59.85
  -1   9  -5  640.92   48.48
   1   9   5  756.94   54.71
   1   9   5  654.26   56.96
   1   9   5  619.16  108.40
   1   9   5  668.68   54.73
  -1   9  -5  669.73   51.34
  -1   9  -5  751.50   60.16
   1   9   5  739.70   58.50
   1   9   6  557.18   56.97
   1   9   6  419.04   96.64
   1   9   6  384.77   43.22
  -1   9  -6  537.78   53.53
   1   9   6  530.94   52.46
   1   9   6  499.66   47.77
   1   9   6  510.83   51.65
   1   9   6  467.26   49.93
  -1   9  -6  447.88   42.94
   1   9   7  702.45   57.56
   1   9   7  673.66   59.04
   1   9   7  512.65   47.96
   1   9   7  700.99   61.08
  -1   9  -7  695.65   61.15
  -1   9  -7  676.51   51.37
   1   9   7  666.63   63.83
   1   9   7  534.16  126.44
   1   9   7  694.32   62.70
  -1   9  -8  712.20   62.52
   1   9   8  739.54   60.38
  -1   9  -8  704.27   55.32
   1   9   8  766.07   66.44
   1   9   8  720.61   67.68
   1   9   8  732.54   66.14
   1   9   9  524.73   54.55
   1   9   9  498.00   59.24
   1   9   9  510.57   56.63
  -1   9  -9  554.90   45.02
   1   9   9  619.47   64.83
  -1   9  -9  608.78   58.25
   1   9  10  147.81   37.32
  -1   9 -10  185.08   33.60
   1   9  10  163.74   34.16
   1   9  10  175.64   41.26
   1   9  10  192.10   42.80
  -1   9 -11  206.58   33.72
   1   9  11  186.91   39.42
   1   9  11  185.89   32.06
   1   9  11  194.04   40.80
  -1   9 -12   88.83   21.81
   1   9  12   85.96   20.48
   1   9  12   85.06   29.78
   1   9  12   65.66   20.76
  -1   9 -13   55.21   15.24
   1   9  13   40.13   19.32
   1   9  13   85.16   21.45
   1   9  13   96.89   20.67
   1  10 -13  129.71   23.98
   1  10 -13  180.87   26.92
  -1  10  13  134.37   26.52
  -1  10  13   79.59   16.81
  -1  10  13  104.89   23.06
   1  10 -13  151.12   23.73
  -1  10  12  313.99   43.37
  -1  10  12  301.79   40.17
   1  10 -12  344.62   39.58
  -1  10  12  218.83   31.59
   1  10 -12  331.85   35.73
   1  10 -12  341.64   41.35
  -1  10  11  232.38   33.96
   1  10 -11  354.95   41.05
  -1  10  11  306.62   43.52
   1  10 -11  293.30   39.35
   1  10 -11  306.29   42.38
  -1  10  11  267.24   44.18
  -1  10  10  468.80   43.70
   1  10 -10  731.85   60.28
   1  10 -10  623.82   56.71
   1  10 -10  511.25   52.22
  -1  10  10  501.68   53.02
  -1  10  10  618.12   62.68
   1  10  -9  568.82   58.76
  -1  10   9  443.84   51.15
   1  10  -9  524.19   52.07
  -1  10   9  561.38   58.82
  -1  10   9  389.54   46.08
   1  10  -9  689.40   59.69
   1  10  -8  598.66   55.98
  -1  10   8  509.55   55.06
   1  10  -8  595.34   57.99
   1  10  -8  600.00   60.88
  -1  10   8  501.81   51.11
  -1  10   8  617.95   59.45
   1  10  -7  948.42   67.72
  -1  10   7  696.48   53.39
  -1  10   7  837.90   65.18
   1  10  -7  756.23   62.71
   1  10  -7  820.44   68.46
  -1  10   7  674.79   56.47
  -1  10   7  731.41   63.12
  -1  10   6  429.37   46.64
   1  10  -6  515.33   52.86
  -1  10   6  418.47   44.07
  -1  10   6  508.24   46.49
  -1  10   6  522.93   54.02
   1  10  -6  496.88   53.40
  -1  10   6  518.35   51.87
   1  10  -6  463.04   54.28
   1  10  -5   54.13   19.80
  -1  10   5   62.48   20.37
  -1  10   5   81.11   25.35
   1  10  -5   34.05   23.55
  -1  10   5   60.97   25.43
  -1  10   5  101.30   28.00
   1  10  -5   82.23   27.66
  -1  10   4  549.02   52.20
   1  10  -4  575.43   51.78
  -1  10   4  519.56   48.88
   1  10  -4  486.86   48.16
  -1  10   4  567.58   52.22
  -1  10   4  576.73   93.03
   1  10  -4  519.98   52.35
  -1  10   4  610.42   50.82
   1  10  -4  628.45   54.88
   1  10  -3  444.10   45.79
   1  10  -3  445.72   46.94
  -1  10   3  460.09   44.39
   1  10  -3  493.34   50.31
  -1  10   3  505.89   46.66
  -1  10   3  493.55   45.54
   1  10  -3  518.27   49.09
  -1  10   3  436.70   48.29
   1  10  -2  177.85   26.20
  -1  10   2  200.14   34.73
  -1  10   2  185.14   31.47
   1  10  -2  152.29   32.35
  -1  10   2  227.86   36.37
   1  10  -2  202.16   31.96
  -1  10   2  172.77   27.11
   1  10  -2  200.17   32.70
   1  10  -1  129.60   23.32
  -1  10   1  225.30   33.56
  -1  10   1  207.54   30.77
   1  10  -1  164.87   30.90
   1  10  -1  204.93   36.11
  -1  10   1  151.86   29.73
   1  10  -1  196.21   32.87
  -1  10   1  192.89   27.51
   1  10   0  104.67   27.82
   1  10   0   97.77   28.61
  -1  10   0   90.00   21.96
  -1  10   0  135.22   33.20
   1  10   0   98.29   28.68
  -1  10   0  128.30   23.22
   1  10   0  128.50   51.53
  -1  10   0  104.82   26.97
   1  10   1  111.06   30.61
  -1  10  -1   72.13   24.83
  -1  10  -1   98.85   20.33
  -1  10  -1   89.03   24.36
  -1  10  -1   76.69   21.47
   1  10   1  102.79   26.46
   1  10   1   23.03   29.17
   1  10   1  104.22   27.70
  -1  10  -2   10.27   17.87
  -1  10  -2   24.59   19.18
  -1  10  -2   36.57   13.21
  -1  10  -2   -2.66   23.66
   1  10   2   43.71   22.54
   1  10   2   21.82   29.96
   1  10   2   10.11   20.52
  -1  10  -3   96.56   22.33
  -1  10  -3   99.31   18.35
   1  10   3  110.29   27.00
   1  10   3  109.39   68.94
   1  10   3   60.37   22.55
  -1  10  -3  121.20   29.76
  -1  10  -3   94.97   26.56
   1  10   4  138.58   32.67
   1  10   4  104.78   32.53
  -1  10  -4  161.48   29.73
   1  10   4  131.33   63.74
  -1  10  -4  121.72   21.91
  -1  10  -4  116.88   26.13
  -1  10  -4   96.86   26.16
  -1  10  -5   47.25   18.47
   1  10   5   58.02   20.26
   1  10   5   59.54   22.57
   1  10   5   62.42   19.66
  -1  10  -5   36.65   16.20
  -1  10  -5   50.70   19.46
   1  10   5   52.99   22.10
   1  10   5   53.12   27.31
   1  10   5  -19.16   49.86
  -1  10  -6  260.22   38.96
   1  10   6  288.37   35.48
   1  10   6  229.14   35.84
   1  10   6  251.28   39.42
   1  10   6  304.30   43.47
  -1  10  -6  215.91   32.47
   1  10   6  297.74   40.23
   1  10   6  246.57   47.83
  -1  10  -7  208.94   31.62
   1  10   7  295.65   44.33
   1  10   7  273.57   43.39
   1  10   7  299.24   36.58
   1  10   7  227.91   38.80
   1  10   7  208.78   37.89
   1  10   7  267.34   45.91
  -1  10  -7  329.10   47.48
  -1  10  -8   71.92   31.25
   1  10   8   85.54   38.99
   1  10   8   57.24   25.91
   1  10   8   55.47   16.64
   1  10   8  122.68   23.61
  -1  10  -8   78.63   23.35
   1  10   8  100.54   34.95
   1  10   9  223.45   36.34
   1  10   9  185.98   37.46
   1  10   9  223.35   42.90
   1  10   9  252.33   44.77
  -1  10  -9  206.62   38.24
   1  10  10  152.79   32.40
   1  10  10  132.24   32.80
   1  10  10  135.50   31.98
  -1  10 -10  126.90   32.70
   1  10  10  155.54   38.06
   1  10  11  109.84   28.29
   1  10  11  116.78   33.42
  -1  10 -11  111.92   23.58
   1  10  11  112.89   27.55
  -1  10 -12  165.48   25.75
   1  10  12  148.87   31.20
   1  10  12  225.81   31.52
   1  10  12  188.60   29.18
   1  10  13  142.01   26.25
   1  10  13  162.84   26.96
  -1  11  12   -6.34   15.51
  -1  11  12   13.27   17.99
   1  11 -12    5.06   12.29
   1  11 -12   24.22   17.31
   1  11 -12   38.35   17.48
   1  11 -11   18.07   14.43
  -1  11  11   51.37   21.31
   1  11 -11   51.05   26.54
   1  11 -11   10.17   20.95
  -1  11  11   14.49   24.10
   1  11 -10   23.73   23.04
   1  11 -10   24.56   23.17
  -1  11  10   62.67   20.73
   1  11 -10   42.97   28.59
  -1  11  10   -5.66   25.01
  -1  11   9  -18.20   26.41
   1  11  -9   17.05   27.64
   1  11  -9  -22.80   13.17
   1  11  -9    4.42   27.60
  -1  11   9   -7.84   19.32
  -1  11   8  122.57   33.79
   1  11  -8  188.54   39.53
   1  11  -8  178.91   32.87
  -1  11   8  131.27   28.35
  -1  11   8  138.82   32.47
   1  11  -8  160.18   41.12
  -1  11   7  271.47   46.08
   1  11  -7  370.28   52.25
  -1  11   7  258.45   39.64
  -1  11   7  181.66   32.66
   1  11  -7  314.70   43.44
   1  11  -7  308.14   47.08
  -1  11   7  194.52   32.26
  -1  11   6  158.86   31.82
  -1  11   6  125.09   28.48
   1  11  -6  124.35   39.13
  -1  11   6  168.08   31.57
  -1  11   6  207.77   33.42
   1  11  -6  207.95   35.97
   1  11  -6  124.48   29.37
   1  11  -5   68.08   29.81
  -1  11   5   56.99   24.49
  -1  11   5   69.52   24.87
   1  11  -5   56.08   25.98
  -1  11   5   49.70   22.56
   1  11  -5   45.44   27.35
  -1  11   4  187.11   30.92
   1  11  -4  170.52   33.96
  -1  11   4  184.18   30.06
   1  11  -4  179.36   32.94
   1  11  -4  182.64   27.84
  -1  11   4  169.53   33.00
   1  11  -4  177.78   36.42
   1  11  -3  530.19   53.30
   1  11  -3  561.46   53.13
  -1  11   3  576.37   54.12
  -1  11   3  528.05   50.41
   1  11  -3  486.20   48.34
   1  11  -3  439.65   43.78
  -1  11   3  388.71   43.77
   1  11  -2  786.60   61.86
  -1  11   2  690.03   53.61
   1  11  -2  794.96   62.72
  -1  11   2  749.54   62.30
   1  11  -2  705.98   59.48
  -1  11   2  690.35   56.69
  -1  11   2  737.06   58.45
   1  11  -2  596.25   53.88
   1  11  -2  640.23   53.07
  -1  11   1 1217.01   72.26
  -1  11   1 1521.26   82.44
  -1  11   1 1371.79   71.27
   1  11  -1 1410.58   79.89
   1  11  -1 1464.25   83.51
   1  11  -1 1500.41   84.03
  -1  11   1 1264.88   74.78
  -1  11   0  561.68   53.99
   1  11   0  564.19   52.60
  -1  11   0  472.24   41.84
   1  11   0  550.91   56.22
   1  11   0  578.73   54.60
  -1  11   0  493.91   45.05
  -1  11   0  541.34   51.68
  -1  11  -1  668.48   50.82
   1  11   1  723.23   59.88
   1  11   1  778.89  124.68
   1  11   1  794.83   63.27
  -1  11  -1  710.03   59.90
  -1  11  -1  751.91   58.92
   1  11   1  789.29   62.41
  -1  11  -1  592.75   49.97
  -1  11  -2  245.77   32.47
  -1  11  -2  238.85   36.17
   1  11   2  409.57   88.12
   1  11   2  283.80   38.83
  -1  11  -2  273.67   39.29
  -1  11  -2  257.43   39.68
   1  11   2  286.66   42.52
  -1  11  -3  135.19   29.29
   1  11   3  176.07   54.70
   1  11   3  164.07   35.01
  -1  11  -3  205.92   35.53
   1  11   3  139.69   35.12
  -1  11  -3  184.21   33.53
  -1  11  -3  151.50   31.05
  -1  11  -4  961.85   67.13
  -1  11  -4  936.57   58.17
   1  11   4 1065.95   73.30
  -1  11  -4  978.28   63.16
  -1  11  -4 1058.92   72.69
   1  11   4 1022.03   71.41
   1  11   5 1243.36   77.23
  -1  11  -5  947.70   58.19
  -1  11  -5 1256.12   79.17
  -1  11  -5  983.10   68.19
  -1  11  -5 1074.03   65.61
   1  11   5  996.80   74.71
   1  11   5 1019.93   70.27
   1  11   6  649.23   57.94
  -1  11  -6  712.29   63.15
   1  11   6  536.79   59.03
  -1  11  -6  571.19   52.49
   1  11   6  487.85   51.03
   1  11   6  416.19   46.16
   1  11   6  499.00   51.16
   1  11   7  414.36   45.59
  -1  11  -7  598.67   58.22
   1  11   7  447.11   54.84
  -1  11  -7  437.67   54.14
   1  11   7  402.06   50.54
   1  11   7  466.21   45.35
   1  11   7  378.14   48.19
   1  11   8  284.41   39.90
  -1  11  -8  275.49   41.29
   1  11   8  197.76   28.43
   1  11   8  213.68   39.98
  -1  11  -8  329.45   45.66
   1  11   8  255.41   39.00
   1  11   8  320.50   46.88
   1  11   9  119.48   27.59
   1  11   9  115.55   26.94
   1  11   9  137.99   33.49
   1  11   9  132.16   33.00
  -1  11  -9  134.69   34.73
  -1  11  -9  121.10   31.55
   1  11  10  199.38   34.20
  -1  11 -10  184.75   32.34
   1  11  10  161.16   27.81
   1  11  10  164.93   33.65
  -1  11 -10  225.53   37.04
   1  11  11    7.22   18.05
   1  11  11   26.41   15.20
  -1  11 -11   25.71   16.95
   1  11  11   47.30   12.32
  -1  11 -11   42.45   19.09
   1  11  12   83.86   19.80
  -1  11 -12  113.87   18.53
  -1  11 -12  149.53   24.32
   1  12 -11  228.48   26.01
  -1  12  11  138.76   24.25
   1  12 -11  191.04   26.25
  -1  12  11  151.35   29.78
   1  12 -11  159.43   28.95
   1  12 -10  278.59   35.31
  -1  12  10  196.07   32.09
   1  12 -10  243.30   37.14
  -1  12  10  239.52   36.19
   1  12 -10  237.56   32.37
   1  12  -9  427.84   49.69
   1  12  -9  514.22   49.25
  -1  12   9  334.86   39.98
   1  12  -9  503.28   48.65
  -1  12   9  385.95   43.90
   1  12  -8  259.81   43.88
  -1  12   8  281.91   41.83
  -1  12   8  174.60   30.40
   1  12  -8  286.51   38.03
   1  12  -8  297.93   38.59
  -1  12   7  267.74   33.20
   1  12  -7  343.32   46.27
   1  12  -7  405.16   48.71
  -1  12   7  280.36   39.32
   1  12  -7  389.04   42.46
  -1  12   7  299.43   42.17
   1  12  -6  301.30   46.60
   1  12  -6  415.61   43.57
  -1  12   6  301.54   39.53
  -1  12   6  280.67   41.36
   1  12  -6  440.10   52.58
  -1  12   6  301.87   44.30
  -1  12   5   90.38   29.06
   1  12  -5  130.12   34.06
  -1  12   5  132.80   25.83
   1  12  -5   58.66   24.12
   1  12  -5  123.50   35.27
  -1  12   5  137.61   27.19
   1  12  -4  166.72   36.34
  -1  12   4  179.22   36.57
   1  12  -4  264.22   43.16
   1  12  -4   75.63   26.52
  -1  12   4  198.95   36.86
   1  12  -4  155.31   28.34
   1  12  -3  178.49   37.71
  -1  12   3  176.17   29.97
   1  12  -3  150.56   28.28
  -1  12   3  137.79   34.88
   1  12  -3  170.03   36.45
   1  12  -3  119.75   28.19
   1  12  -3  176.65   38.12
  -1  12   2   86.80   25.65
   1  12  -2  101.02   32.64
   1  12  -2  100.29   31.49
  -1  12   2  144.01   36.12
   1  12  -2  113.31   34.15
  -1  12   1  192.93   32.62
  -1  12   1  174.23   32.41
  -1  12   1  167.38   39.35
   1  12  -1  199.56   36.16
   1  12  -1  235.56   40.70
   1  12  -1  245.94   39.40
  -1  12   0  129.81   27.79
  -1  12   0  151.44   27.31
  -1  12   0  147.04   35.84
   1  12   0  118.91   32.34
   1  12   0  179.51   36.07
   1  12   0  168.30   34.81
  -1  12  -1   72.07   23.79
  -1  12  -1  101.24   32.08
   1  12   1   70.56   30.11
  -1  12  -1  100.43   28.85
   1  12   1   88.81   27.13
   1  12   2   40.80   24.67
  -1  12  -2   21.04   14.49
  -1  12  -2    3.20   18.97
   1  12   2   31.00   28.58
  -1  12  -2   26.19   19.59
  -1  12  -3   50.41   22.87
   1  12   3   21.91   22.59
   1  12   3   56.43   26.62
  -1  12  -3   45.33   24.00
  -1  12  -3   26.27   23.30
  -1  12  -3   53.78   18.33
   1  12   4   35.93   22.16
  -1  12  -4   30.90   23.15
   1  12   4   37.40   22.66
  -1  12  -4  -36.75   21.60
  -1  12  -4   19.17   23.57
   1  12   5   20.15   24.39
   1  12   5   68.60   27.56
  -1  12  -5   14.87   15.07
   1  12   5    1.72   21.43
  -1  12  -5  -10.75   29.26
  -1  12  -5    5.13   21.86
  -1  12  -6  156.25   34.21
   1  12   6  173.15   39.40
   1  12   6   94.44   27.26
  -1  12  -6  178.43   36.20
   1  12   6  162.28   34.99
   1  12   7   57.36   18.70
  -1  12  -7   50.33   26.80
  -1  12  -7   19.09   23.18
   1  12   7   20.02   20.95
   1  12   7   32.82   25.40
  -1  12  -8   62.86   22.95
   1  12   8   12.35   11.37
  -1  12  -8   59.09   24.06
   1  12   8   48.37   24.38
   1  12   8   51.15   24.74
   1  12   9   57.21   17.72
  -1  12  -9  132.80   32.39
   1  12   9   95.53   26.16
   1  12   9   97.70   25.22
  -1  12  -9  128.94   32.23
  -1  12 -10  121.44   26.07
   1  12  10   99.73   26.57
   1  12  10  100.51   19.07
  -1  12 -10   90.09   27.32
  -1  12 -11  106.44   17.78
   1  13 -10    5.53   20.68
   1  13 -10    9.75    4.82
   1  13 -10    6.40   15.46
   1  13 -10   32.43   14.26
  -1  13   9    1.18   19.14
   1  13  -9   16.51   16.53
   1  13  -9   30.11   21.59
   1  13  -9   18.45   16.64
   1  13  -8   85.13   28.28
   1  13  -8   89.26   24.97
  -1  13   8   90.70   22.80
   1  13  -8   98.35   28.70
   1  13  -7   17.58   22.75
  -1  13   7   10.01   10.18
   1  13  -7   72.31   25.32
   1  13  -7   55.98   24.07
   1  13  -7   41.13   22.84
   1  13  -6   71.58   25.48
   1  13  -6   89.46   24.61
  -1  13   6   54.18   21.77
  -1  13   6   21.47   17.73
   1  13  -6   64.36   28.45
   1  13  -6   75.39   31.63
   1  13  -5  104.65   31.04
   1  13  -5   49.37   28.78
  -1  13   5   71.06   28.15
  -1  13   5   96.09   26.88
   1  13  -5  114.85   28.73
   1  13  -5  117.80   33.56
  -1  13   4  139.75   26.25
   1  13  -4  143.18   34.05
   1  13  -4  177.98   31.33
  -1  13   4  157.91   33.06
   1  13  -4  187.71   40.92
   1  13  -4  101.39   27.54
   1  13  -3  435.37   49.14
   1  13  -3  434.88   52.02
  -1  13   3  457.43   50.17
   1  13  -3  366.95   43.73
  -1  13   3  391.42   40.44
  -1  13   2  355.55   38.44
   1  13  -2  391.16   47.45
   1  13  -2  430.96   50.56
  -1  13   2  428.70   51.34
   1  13  -2  395.40   49.11
  -1  13   1  435.67   42.00
  -1  13   1  639.36   57.86
   1  13  -1  615.01   58.60
   1  13  -1  629.14   60.39
   1  13  -1  558.53   56.26
   1  13   0  654.51   57.31
  -1  13   0  663.69   59.73
   1  13   0  622.65   62.67
  -1  13   0  463.95   43.22
  -1  13   0  443.65   50.35
   1  13   1  505.25   51.50
   1  13   1  568.45   58.67
  -1  13  -1  548.73   53.76
  -1  13  -1  397.95   47.14
   1  13   2  378.88   46.76
  -1  13  -2  360.15   43.92
   1  13   2  318.03   43.52
  -1  13  -2  272.12   43.45
   1  13   3  208.14   37.86
   1  13   3  224.62   40.59
  -1  13  -3  170.61   33.37
  -1  13  -3  153.43   32.36
   1  13   4  303.80   42.17
  -1  13  -4  263.57   38.55
  -1  13  -4  298.26   41.07
  -1  13  -4  273.76   38.17
   1  13   4  296.45   42.40
   1  13   4  328.87   41.77
   1  13   5  478.09   48.09
  -1  13  -5  315.91   36.40
  -1  13  -5  455.40   49.07
   1  13   5  405.59   47.81
  -1  13  -5  388.03   45.86
   1  13   5  478.02   47.79
   1  13   6  457.10   53.43
   1  13   6  434.65   43.68
  -1  13  -6  357.78   44.46
  -1  13  -6  440.75   49.83
  -1  13  -7  375.55   44.11
  -1  13  -7  476.73   46.51
   1  13   7  370.73   38.20
   1  13   7  396.78   44.66
  -1  13  -8  239.78   35.13
   1  13   8  188.63   32.32
  -1  13  -8  211.26   30.60
  -1  13  -9   91.82   23.41
  -1  13  -9   74.35   21.38
   1  14  -8  291.80   29.37
   1  14  -8  264.26   32.34
   1  14  -8  240.18   31.47
   1  14  -7  103.37   24.48
   1  14  -7   91.55   25.64
   1  14  -7  153.32   26.60
   1  14  -6   20.94   24.46
   1  14  -6   63.77   23.08
  -1  14   6  111.98   18.37
   1  14  -6   68.26   23.53
   1  14  -5   24.83   23.69
   1  14  -5   81.09   27.91
   1  14  -5   28.91   19.54
  -1  14   5   35.11   18.20
  -1  14   5   70.08   22.86
   1  14  -4  186.02   32.74
  -1  14   4  161.55   28.29
   1  14  -4  104.58   24.94
  -1  14   4  147.48   28.51
   1  14  -4  161.26   32.59
   1  14  -3  180.59   33.30
   1  14  -3  165.88   30.04
  -1  14   3  200.64   32.24
   1  14  -3  226.48   39.50
   1  14  -2  191.33   35.40
   1  14  -2  219.85   35.18
  -1  14   2  273.86   37.50
   1  14  -2  170.51   30.80
   1  14  -1  159.95   31.34
  -1  14   1  183.54   36.52
   1  14  -1  167.75   36.85
   1  14   0   40.35   25.75
   1  14   0   85.80   29.66
  -1  14   0   70.81   31.48
   1  14   1    6.56   17.67
   1  14   1    7.32   24.24
  -1  14  -1  -35.83   20.66
  -1  14  -1   -7.50   17.09
   1  14   2   15.89   14.72
  -1  14  -2  -13.22   16.50
   1  14   2    8.71   17.70
  -1  14  -2   -9.69   17.25
  -1  14  -3   39.51   22.23
   1  14   3   -0.07   16.97
   1  14   3   43.78   21.84
   1  14   3   -8.20   16.16
  -1  14  -3  -22.94   18.24
   1  14   4   23.00   20.94
   1  14   4   17.94   16.58
  -1  14  -4   46.37   24.04
   1  14   4   29.60   14.82
  -1  14  -4  -19.24   14.76
   1  14   5   51.73   20.68
  -1  14  -5   38.25   17.41
   1  14   5   33.92   23.80
   1  14   6   36.49   19.77
  -1  14  -6   11.92   17.58
  -1  14  -6   47.18   22.62
   1  14   6   89.40   18.72
   1  14   7  167.64   25.20
  -1  14  -7  146.27   26.02
  -1  14  -7  112.08   23.22
   1  15  -6   25.85   19.25
  -1  15   5  117.47   21.21
   1  15  -5  110.14   26.22
   1  15  -5   67.52   14.21
   1  15  -4  153.65   23.58
  -1  15   4  158.50   25.97
  -1  15   3  269.45   32.74
   1  15  -3  141.66   21.15
   1  15  -3  260.78   31.16
  -1  15   3  136.05   24.98
   1  15  -2  322.18   32.49
   1  15  -2  266.54   32.29
  -1  15   2  320.05   36.03
   1  15  -1  240.62   32.07
   1  15  -1  254.05   36.15
  -1  15   1  301.70   37.20
  -1  15   0  305.50   37.02
   1  15   0  342.35   39.35
   1  15   0  310.15   36.00
   1  15   1  286.84   34.76
   1  15   1  338.44   39.09
  -1  15  -1  259.31   35.32
   1  15   2  294.90   34.74
  -1  15  -2  297.65   31.37
   1  15   2  338.17   36.58
   1  15   2  324.05   38.20
   1  15   3  153.04   31.65
   1  15   3  184.35   26.33
  -1  15  -3  152.01   23.68
   1  15   3  188.90   24.67
   1  15   4  156.39   24.87
   1  15   4  166.58   25.04
  -1  15  -4  108.28   19.86
  -1  15  -5  135.79   21.90
   1  15   5  205.10   25.18
   1  15   5  174.54   29.00
  -1  16   1   45.75   19.45
  -1  16   0   58.33   17.03
   1  16   0   75.53   19.25
   2 -15  -5  217.90   28.32
   2 -15  -5  183.74   22.13
   2 -15  -4  400.39   36.92
   2 -15  -4  357.93   31.15
   2 -15  -3  314.85   33.64
   2 -15  -3  366.15   34.29
   2 -15  -2   91.59   22.37
  -2 -15   2   70.29   21.53
   2 -15  -2  116.60   25.83
  -2 -15   1   70.51   22.25
   2 -15  -1   71.29   24.11
   2 -15  -1  103.60   23.57
  -2 -15   0   74.26   20.91
   2 -15   0   72.79   21.26
   2 -15   0  100.38   24.51
   2 -15   1   60.60   18.31
  -2 -15  -1    1.62   12.62
   2 -15   1    0.76   16.59
   2 -15   1   34.26   21.62
   2 -15   2  110.50   19.96
   2 -15   2  124.30   21.35
   2 -15   2  126.69   20.60
   2 -15   3  110.00   18.95
   2 -15   3  129.96   22.36
   2 -15   4   43.41   10.31
   2 -14  -8   32.29   10.10
   2 -14  -7   37.50   12.31
   2 -14  -7   17.63    8.14
   2 -14  -6    9.52   14.09
   2 -14  -6    4.09   19.88
   2 -14  -5   38.36   21.14
   2 -14  -5   72.75   26.34
  -2 -14   4   56.57   23.27
   2 -14  -4   63.00   24.13
   2 -14  -4   90.25   27.37
   2 -14  -3  114.63   25.57
  -2 -14   3   50.65   25.75
   2 -14  -3   81.51   28.58
   2 -14  -2  109.17   26.99
   2 -14  -2  107.24   28.41
  -2 -14   2  116.49   26.51
   2 -14  -2  166.07   34.94
  -2 -14   1  131.81   31.65
   2 -14  -1  137.55   31.83
   2 -14  -1  162.74   30.54
   2 -14  -1  160.47   30.65
   2 -14   0  271.56   36.86
   2 -14   0  227.69   38.43
  -2 -14   0  216.69   33.72
   2 -14   0  261.88   38.64
   2 -14   1   94.39   26.07
   2 -14   1  103.60   24.48
   2 -14   1   59.64   25.63
  -2 -14  -1   81.00   22.17
  -2 -14  -2  189.45   32.86
   2 -14   2  181.50   27.07
   2 -14   2  199.52   31.75
  -2 -14  -3  242.88   31.25
   2 -14   3  276.40   32.22
   2 -14   3  280.10   33.98
  -2 -14  -4  233.85   34.05
   2 -14   4  325.84   36.24
   2 -14   4  307.37   31.99
   2 -14   5  413.89   38.28
   2 -14   5  416.06   35.03
   2 -14   6  499.03   39.01
   2 -14   6  486.46   36.25
   2 -13 -10  482.28   35.27
   2 -13  -9  354.22   35.09
  -2 -13   9  419.69   37.59
   2 -13  -9  388.71   36.84
   2 -13  -8  274.65   31.76
   2 -13  -8  307.91   37.34
  -2 -13   8  365.37   36.66
   2 -13  -7  420.77   43.06
  -2 -13   7  419.37   41.50
   2 -13  -7  315.40   37.41
   2 -13  -6  199.67   32.20
  -2 -13   6  213.60   30.60
   2 -13  -6  290.33   42.22
  -2 -13   5  204.57   31.63
   2 -13  -5  212.44   35.23
   2 -13  -5  218.73   38.92
   2 -13  -4  243.93   38.15
   2 -13  -4  189.02   34.91
   2 -13  -4  219.17   38.67
   2 -13  -3  572.57   52.49
   2 -13  -3  665.03   54.55
   2 -13  -3  487.36   53.23
   2 -13  -3  558.82   49.28
   2 -13  -2  386.96   48.72
   2 -13  -2  495.13   54.09
   2 -13  -2  359.49   47.57
  -2 -13   2  440.62   46.24
   2 -13  -2  422.10   45.00
   2 -13  -1  121.52   31.95
   2 -13  -1  107.63   29.61
  -2 -13   1  117.02   33.48
   2 -13  -1  194.84   38.53
   2 -13   0  156.23   35.09
  -2 -13   0  163.90   36.51
   2 -13   0  187.99   34.33
  -2 -13  -1   12.47   18.43
   2 -13   1   31.54   19.07
   2 -13   1   24.68   16.03
  -2 -13  -2   21.81   22.96
   2 -13   2   60.78   23.33
   2 -13   2   51.58   23.78
   2 -13   3   82.73   24.18
   2 -13   3   78.94   24.14
  -2 -13  -3   37.47   23.81
  -2 -13  -4    7.11   21.68
   2 -13   4    9.59   18.14
   2 -13   4   30.20   18.69
   2 -13   5   51.22   18.09
   2 -13   5   42.78   23.79
  -2 -13  -5   -7.07   20.32
  -2 -13  -6   -5.92   18.61
   2 -13   6   -7.05   12.78
   2 -13   6    2.81   11.91
  -2 -13  -7  -10.22   16.28
   2 -13   7   -3.89    8.38
   2 -13   7   -0.16   14.14
   2 -13   8   -8.73    7.75
   2 -13   8   -1.80   11.31
   2 -12 -11   88.15   20.81
  -2 -12  11   88.32   21.65
   2 -12 -11   64.66   19.11
   2 -12 -11   36.10   17.51
   2 -12 -10   -4.52   10.72
  -2 -12  10   19.36   15.08
   2 -12 -10   -5.76   15.33
  -2 -12   9   -4.73   18.06
   2 -12  -9    6.58   14.28
   2 -12  -9   12.42   16.49
   2 -12  -8   36.93   24.94
   2 -12  -8   34.10   19.22
  -2 -12   8   32.24   22.04
   2 -12  -8    1.13   11.41
  -2 -12   7    4.41   18.92
   2 -12  -7   10.99   21.69
   2 -12  -7   16.56   23.49
   2 -12  -6    4.88   17.78
   2 -12  -6    9.47   22.36
  -2 -12   6   28.32   18.07
   2 -12  -6   40.05   16.86
   2 -12  -5   34.88   31.13
   2 -12  -5   32.12   21.62
  -2 -12   5   35.70   22.44
   2 -12  -5   29.63   25.45
   2 -12  -4   61.14   21.89
   2 -12  -4   54.27   32.72
  -2 -12   4   37.35   25.48
   2 -12  -4   47.42   25.39
   2 -12  -4   20.77   29.94
   2 -12  -3  319.37   47.86
   2 -12  -3  331.73   44.56
   2 -12  -3  437.53   49.45
   2 -12  -3  396.00   44.90
   2 -12  -2  646.00   58.79
   2 -12  -2  514.99   51.66
   2 -12  -2  589.22   57.46
   2 -12  -2  602.51   53.41
   2 -12  -1  144.77   28.53
   2 -12  -1  212.35   37.00
   2 -12  -1  206.86   30.75
   2 -12   0  178.32   31.51
  -2 -12   0  121.47   29.86
   2 -12   0  175.11   32.83
   2 -12   0  141.32   34.40
  -2 -12  -1  114.48   27.05
   2 -12   1  135.88   31.97
   2 -12   1  144.51   32.43
   2 -12   2  223.33   39.17
  -2 -12  -2  193.08   36.61
   2 -12   2  258.25   33.33
   2 -12   3  453.61   46.39
   2 -12   3  415.00   48.43
  -2 -12  -3  371.99   47.04
   2 -12   4  516.67   46.34
   2 -12   4  541.54   48.74
   2 -12   4  581.43   52.62
  -2 -12  -4  459.46   49.79
   2 -12   5  810.95   58.20
   2 -12   5  774.59   56.57
  -2 -12  -5  715.71   60.84
   2 -12   5  837.01   64.64
   2 -12   6  624.85   50.95
   2 -12   6  684.52   53.33
  -2 -12  -6  499.55   51.72
   2 -12   6  582.62   51.93
  -2 -12  -7  181.42   32.18
   2 -12   7  213.27   28.15
   2 -12   7  247.18   30.36
   2 -12   7  252.50   35.12
  -2 -12  -8  172.35   29.55
   2 -12   8  231.98   34.09
   2 -12   8  286.63   30.52
   2 -12   8  237.80   28.11
   2 -12   9   88.48   23.76
  -2 -12  -9  128.56   24.76
   2 -12   9   83.21   19.87
   2 -12   9  124.48   18.49
   2 -12  10  115.69   21.92
  -2 -11  12  290.57   31.73
   2 -11 -12  234.02   28.60
   2 -11 -12  274.23   31.16
   2 -11 -12  243.58   30.09
   2 -11 -11  344.08   37.80
   2 -11 -11  348.52   38.37
   2 -11 -11  324.85   33.23
  -2 -11  11  399.79   43.16
  -2 -11  10  487.93   46.77
   2 -11 -10  386.23   43.30
   2 -11 -10  464.27   42.92
  -2 -11   9  305.35   40.46
   2 -11  -9  224.73   38.37
   2 -11  -9  250.23   37.53
  -2 -11   8  206.88   34.34
   2 -11  -8  245.59   45.13
   2 -11  -8  181.80   33.54
   2 -11  -7  198.14   32.43
  -2 -11   7  220.89   36.17
   2 -11  -7  233.57   42.86
   2 -11  -6  362.17   42.44
   2 -11  -6  403.86   49.62
   2 -11  -6  572.64   53.41
  -2 -11   6  517.97   46.12
  -2 -11   5  474.29   44.47
   2 -11  -5  394.92   48.63
   2 -11  -5  457.04   52.14
   2 -11  -5  371.82   42.41
   2 -11  -5  381.67   51.88
   2 -11  -4  275.30   43.20
   2 -11  -4  249.73   39.40
   2 -11  -4  240.26   39.75
  -2 -11   4  278.32   36.11
   2 -11  -4  257.62   38.74
   2 -11  -3  460.22   51.48
   2 -11  -3  449.69   52.80
   2 -11  -3  458.70   47.08
  -2 -11   3  457.35   42.60
   2 -11  -3  508.15   50.95
   2 -11  -2  714.53   64.17
   2 -11  -2  815.43   61.83
   2 -11  -2  698.75   55.02
   2 -11  -1  288.82   41.88
   2 -11  -1  297.62   37.11
   2 -11  -1  305.00   41.63
   2 -11   0  181.84   34.37
  -2 -11   0  229.17   31.99
   2 -11   0  202.81   40.13
   2 -11   0  207.82   30.59
   2 -11   1  139.94   33.72
   2 -11   1  170.01   34.19
  -2 -11  -1  124.80   31.26
   2 -11   1  157.36   31.67
   2 -11   1  144.25   33.24
   2 -11   2  178.37   35.77
  -2 -11  -2  161.65   32.09
   2 -11   2  177.11   33.15
   2 -11   2  130.98   28.57
  -2 -11  -3   -0.68   13.01
   2 -11   3   28.54   24.86
   2 -11   3   15.10   16.34
   2 -11   3   -6.89   24.80
  -2 -11  -4    5.05   15.62
   2 -11   4   -3.78   17.69
   2 -11   4    7.20   21.58
   2 -11   4   -9.31   25.26
   2 -11   5  219.59   38.27
   2 -11   5  228.75   37.54
  -2 -11  -5  213.75   38.47
   2 -11   5  157.85   35.81
   2 -11   6   15.15   14.13
   2 -11   6   66.13   28.14
  -2 -11  -6   57.39   29.43
   2 -11   6   52.23   19.49
   2 -11   7   22.56   14.42
   2 -11   7   83.36   21.11
  -2 -11  -7   42.66   28.84
   2 -11   7   10.20   24.03
  -2 -11  -8    7.82   25.13
   2 -11   8   38.69   17.39
   2 -11   8   15.04   10.07
   2 -11   8   14.53   18.45
  -2 -11  -9   32.39   19.63
   2 -11   9   50.61   19.10
   2 -11   9   15.57   20.92
   2 -11   9   44.62   13.08
  -2 -11 -10    5.85   21.65
   2 -11  10    0.06   11.14
   2 -11  10   39.70   18.09
   2 -11  10   36.68   16.36
   2 -11  11  109.92   22.01
   2 -10 -13   34.30   15.51
   2 -10 -12   18.99   17.31
   2 -10 -12   58.11   18.28
   2 -10 -12   20.64   20.23
   2 -10 -11  -13.33   14.98
   2 -10 -11    0.07   12.72
   2 -10 -11   20.65   18.94
   2 -10 -10   55.00   24.29
   2 -10 -10   67.25   26.22
   2 -10  -9  268.51   41.53
   2 -10  -9  249.62   36.92
   2 -10  -8    5.54   22.26
   2 -10  -8    2.93   20.03
   2 -10  -7  -14.83   23.50
   2 -10  -7    5.22   12.20
   2 -10  -7   15.56   22.46
   2 -10  -6   82.57   30.80
   2 -10  -6   89.70   34.58
   2 -10  -6  114.36   33.22
   2 -10  -6   96.08   20.35
  -2 -10   5  240.60   34.30
   2 -10  -5  217.66   40.67
   2 -10  -5  239.10   35.16
   2 -10  -5  206.73   41.60
   2 -10  -5  238.94   40.42
   2 -10  -4  132.68   34.92
   2 -10  -4  145.98   31.55
  -2 -10   4  145.75   27.59
   2 -10  -4  155.58   38.00
   2 -10  -4  143.26   27.40
   2 -10  -3  142.76   79.71
   2 -10  -3  183.36   33.45
   2 -10  -3  202.47   33.73
   2 -10  -3  234.38   40.05
  -2 -10   3  184.19   27.87
   2 -10  -3  192.22   30.76
   2 -10  -2  127.63   25.62
   2 -10  -2  217.97   79.33
   2 -10  -2  139.76   31.70
   2 -10  -2  110.90   33.18
   2 -10  -2  105.55   29.99
   2 -10  -1  476.82   44.39
   2 -10  -1  422.95   96.82
   2 -10  -1  418.08   47.02
   2 -10  -1  388.55   44.33
   2 -10  -1  376.66   44.75
   2 -10   0  343.27   44.26
   2 -10   0  340.17   40.03
   2 -10   0  301.27   77.40
   2 -10   0  339.47   38.36
   2 -10   0  299.78   41.51
   2 -10   1  375.64   43.82
  -2 -10  -1  368.51   41.52
   2 -10   1  337.81   39.29
   2 -10   1  381.02   42.60
   2 -10   1  375.42   44.76
   2 -10   1  299.44   84.06
   2 -10   2  265.56   75.96
   2 -10   2  282.91   37.76
   2 -10   2  205.47   29.13
  -2 -10  -2  166.19   30.28
   2 -10   2  212.25   34.80
   2 -10   2  229.48   35.09
   2 -10   3  447.37   48.39
  -2 -10  -3  266.38   38.79
   2 -10   3  354.95   87.33
   2 -10   3  423.86   44.99
   2 -10   3  368.31   45.45
   2 -10   3  373.50   42.78
  -2 -10  -4  189.42   37.20
   2 -10   4  238.73   40.30
   2 -10   4  189.83   36.15
   2 -10   5  940.60   68.54
  -2 -10  -5  751.92   61.08
   2 -10   5  845.75   62.94
  -2 -10  -6  795.12   60.74
   2 -10   6  956.55   69.92
   2 -10   6  873.60   63.54
   2 -10   7  735.58   55.37
   2 -10   7  848.10   65.23
   2 -10   8  403.74   47.85
   2 -10   8  313.19   38.43
  -2 -10  -8  274.55   45.55
  -2 -10  -9  353.34   42.37
   2 -10   9  511.87   49.91
   2 -10   9  456.38   40.90
  -2 -10 -10  248.38   39.61
   2 -10  10  275.97   32.44
   2 -10  11  168.73   23.85
  -2 -10 -11  129.93   26.73
   2 -10  12  156.87   23.38
   2 -10  12  206.70   26.73
   2  -9 -14  201.68   23.71
   2  -9 -13  153.35   26.83
   2  -9 -12  134.22   31.68
   2  -9 -12  150.76   30.11
   2  -9 -12  146.13   29.31
   2  -9 -11  544.92   49.02
   2  -9 -11  456.78   47.39
   2  -9 -11  542.16   52.37
   2  -9 -10  528.49   51.62
   2  -9 -10  513.60   53.38
   2  -9  -9  441.37   46.68
   2  -9  -9  425.04   51.98
   2  -9  -8  392.00   49.75
   2  -9  -8  411.38   47.75
  -2  -9   7  819.18  145.93
   2  -9  -7  741.44   60.39
   2  -9  -7  629.78   65.39
   2  -9  -7  531.34   52.52
   2  -9  -7  647.93   57.76
   2  -9  -6  496.88   47.94
  -2  -9   6  362.75   99.70
   2  -9  -6  455.21   49.34
   2  -9  -6  470.81   56.41
   2  -9  -6  407.91   46.78
   2  -9  -5  574.02   50.12
   2  -9  -5  571.36   53.78
  -2  -9   5  402.92  104.96
   2  -9  -5  642.91   52.92
   2  -9  -5  583.17   60.07
   2  -9  -4  498.02   46.87
   2  -9  -4  463.66   49.79
  -2  -9   4  353.17   99.10
   2  -9  -4  470.56   45.49
   2  -9  -4  493.85   55.81
   2  -9  -3  809.78   56.96
   2  -9  -3  980.95   69.28
   2  -9  -3  858.41  126.72
   2  -9  -3  911.62   61.39
  -2  -9   3  847.70   53.48
   2  -9  -2  657.60  106.47
   2  -9  -2  637.32   51.68
   2  -9  -2  540.54   48.73
   2  -9  -2  576.93   47.50
   2  -9  -2  608.52   56.47
   2  -9  -1  355.02   40.43
   2  -9  -1  321.54   36.97
   2  -9  -1  318.01   37.46
   2  -9  -1  281.60   70.57
   2  -9  -1  340.07   42.26
   2  -9   0  162.90   25.93
   2  -9   0  172.13   61.26
   2  -9   0  149.16   28.69
   2  -9   0  192.55   30.98
   2  -9   0  135.58   28.17
   2  -9   0  115.92   22.63
   2  -9   1  337.50   42.27
   2  -9   1  369.85   81.02
   2  -9   1  389.49   43.06
   2  -9   1  405.13   42.75
   2  -9   1  383.82   44.28
  -2  -9  -1  363.68   38.77
   2  -9   2  246.64   34.07
   2  -9   2  250.19   34.08
   2  -9   2  169.23   55.07
   2  -9   2  240.10   33.99
  -2  -9  -2  196.58   27.42
   2  -9   2  227.46   35.80
  -2  -9  -3  248.38   37.13
   2  -9   3  205.50   61.86
   2  -9   3  203.65   29.40
   2  -9   3  217.89   34.58
   2  -9   4   78.24   28.17
   2  -9   4   17.41   25.31
  -2  -9  -4   24.48   18.64
   2  -9   4   71.49   26.05
   2  -9   5  116.54   27.96
  -2  -9  -5  126.37   25.16
   2  -9   5   89.24   32.80
   2  -9   6   44.69   26.75
   2  -9   6   50.64   19.46
  -2  -9  -6   -4.61   15.35
  -2  -9  -7   66.84   26.59
   2  -9   7   86.16   28.59
   2  -9   7   99.90   30.28
   2  -9   8   16.92   21.08
  -2  -9  -8   32.76   28.07
   2  -9   8   54.77   22.74
  -2  -9  -9  -26.97   25.86
   2  -9   9  -16.05   16.41
   2  -9   9   -9.02   10.29
  -2  -9 -10   12.99   24.12
   2  -9  10   39.39   16.99
   2  -9  10   29.79   17.17
   2  -9  11  143.69   24.39
  -2  -9 -11  131.03   30.26
   2  -9  11   97.75   18.08
  -2  -9 -12  116.25   25.14
   2  -9  12  179.77   27.06
   2  -8 -15  208.69   24.39
   2  -8 -15  233.80   23.80
   2  -8 -15  155.85   20.56
   2  -8 -14   87.80   18.83
   2  -8 -13   58.82   20.28
   2  -8 -13   53.97   25.48
   2  -8 -12   51.96   20.24
   2  -8 -12   47.52   23.89
   2  -8 -12   74.11   20.81
   2  -8 -11    9.96   17.81
   2  -8 -11  -12.03   29.52
   2  -8 -11    9.34   15.90
   2  -8 -10   77.96   32.45
   2  -8 -10   92.93   30.23
   2  -8  -9   67.11   31.58
   2  -8  -9   55.78   24.96
   2  -8  -8  -10.98   25.35
   2  -8  -8   23.55   16.98
  -2  -8   8   -2.64   56.21
   2  -8  -7   43.39   24.15
   2  -8  -7   14.17   16.40
  -2  -8   7   75.93   72.21
   2  -8  -7   22.90   15.60
   2  -8  -7    7.47   15.93
   2  -8  -6  337.21   42.91
   2  -8  -6  334.37   46.81
   2  -8  -6  303.10   39.74
   2  -8  -6  304.50   36.87
  -2  -8   6  369.56   75.28
   2  -8  -5  124.97   25.18
   2  -8  -5  128.38   31.03
  -2  -8   5  112.84   63.68
   2  -8  -5  155.45   35.10
   2  -8  -5  114.68   24.63
   2  -8  -4  146.75   32.02
   2  -8  -4  230.06   30.28
  -2  -8   4  118.46   45.15
   2  -8  -4  225.91   34.25
   2  -8  -4  219.01   30.95
   2  -8  -3  715.33   57.05
   2  -8  -3  579.65  106.73
   2  -8  -3  691.10   50.08
   2  -8  -3  592.87   50.81
   2  -8  -3  630.88   47.01
  -2  -8   3  544.07   82.35
   2  -8  -2  203.72   31.24
   2  -8  -2  285.32   40.15
   2  -8  -2  310.01   70.71
   2  -8  -2  268.34   34.99
  -2  -8   2  130.00   51.76
   2  -8  -2  272.81   31.36
   2  -8  -2  198.74   35.50
   2  -8  -1  290.52   35.59
   2  -8  -1  223.70   71.05
   2  -8  -1  252.66   33.34
   2  -8  -1  294.95   33.49
   2  -8  -1  242.39   35.42
   2  -8  -1  330.91   37.80
   2  -8   0 1144.59  129.48
   2  -8   0 1132.62   60.78
   2  -8   0  900.61   59.97
   2  -8   0 1032.71   58.13
   2  -8   0 1107.16   64.22
   2  -8   0 1135.30   66.79
   2  -8   1 1093.54   61.34
   2  -8   1 1105.97  130.49
   2  -8   1 1184.71   67.86
   2  -8   1 1256.09   66.47
   2  -8   1 1215.74   68.86
  -2  -8  -2 1629.25   76.15
   2  -8   2 1862.11   84.18
   2  -8   2 1649.43  157.93
   2  -8   2 1685.71   75.44
   2  -8   3  675.10   52.39
  -2  -8  -3  514.37   43.38
   2  -8   3  572.16   94.69
   2  -8   3  592.83   48.19
   2  -8   4  767.60   57.97
  -2  -8  -4  684.48   53.16
   2  -8   4  706.06  122.94
   2  -8   4  688.58   54.79
   2  -8   5  546.95   52.08
   2  -8   5  457.05   46.01
  -2  -8  -5  448.41   44.70
   2  -8   6  435.96   48.06
   2  -8   6  458.47  104.42
  -2  -8  -6  360.40   43.35
   2  -8   6  426.97   46.74
  -2  -8  -7  262.26   36.92
   2  -8   7  299.65   41.12
   2  -8   7  285.63   76.51
   2  -8   7  230.55   39.70
  -2  -8  -8  729.34   60.53
   2  -8   8  734.74   63.51
   2  -8   8  594.34   53.36
  -2  -8  -9  966.36   67.08
   2  -8   9  959.84   62.48
  -2  -8 -10  302.01   41.44
   2  -8  10  287.54   34.90
   2  -8  11   92.96   26.14
  -2  -8 -11   81.58   25.34
   2  -8  11   25.82   15.46
  -2  -8 -12  135.36   28.03
   2  -8  12  144.72   30.02
  -2  -8 -13   89.08   18.46
   2  -8  13  123.63   25.89
   2  -7 -15  239.67   25.67
   2  -7 -15  237.81   28.50
  -2  -7  15  184.10   28.13
   2  -7 -14  492.58   42.53
  -2  -7  14  464.76   44.62
  -2  -7  13  288.22   41.39
   2  -7 -13  256.07   38.55
   2  -7 -13  247.55   36.33
  -2  -7  12  188.28   32.97
   2  -7 -12  151.19   29.16
   2  -7 -12  158.03   34.17
   2  -7 -12  182.74   42.70
   2  -7 -11  216.36   39.98
  -2  -7  11  223.33   38.54
   2  -7 -11  195.50   29.46
   2  -7 -11  219.38   35.12
   2  -7 -10  376.84   46.17
  -2  -7  10  372.45   42.38
   2  -7 -10  334.45   47.32
   2  -7  -9  624.65   54.99
  -2  -7   9  503.94  125.84
   2  -7  -9  587.50   54.13
  -2  -7   8  977.36  131.16
   2  -7  -8  821.95   60.02
   2  -7  -8  840.94   62.18
  -2  -7   7 1785.48  171.71
   2  -7  -7 1645.03   81.24
   2  -7  -7 1455.39   75.06
   2  -7  -7 1491.36   90.03
   2  -7  -7 1557.56   78.81
   2  -7  -6 1720.93   90.78
   2  -7  -6 1709.32   78.64
   2  -7  -6 1734.01   79.55
  -2  -7   6 1727.92  157.00
   2  -7  -6 1747.57   79.62
   2  -7  -5 1218.98   64.71
   2  -7  -5 1276.63   66.53
   2  -7  -5 1251.28   65.28
   2  -7  -5 1164.49   73.56
  -2  -7   5 1264.52  127.44
   2  -7  -4  416.65   39.18
  -2  -7   4  392.43   73.40
   2  -7  -4  367.95   44.57
   2  -7  -4  404.06   37.92
   2  -7  -4  423.96   38.86
   2  -7  -4  393.71   43.72
   2  -7  -3  218.97   26.25
   2  -7  -3  128.28   66.38
  -2  -7   3  235.58   60.00
   2  -7  -3  210.75   34.17
   2  -7  -3  208.40   30.42
   2  -7  -3  204.56   33.48
   2  -7  -3  194.72   29.02
   2  -7  -2  605.52   49.43
   2  -7  -2  583.84   42.68
   2  -7  -2  516.52   84.99
   2  -7  -2  677.13   45.06
  -2  -7   2  561.85   72.69
   2  -7  -2  741.95   53.11
   2  -7  -1  940.65   54.02
   2  -7  -1  934.33  117.45
  -2  -7   1  979.98   95.51
   2  -7  -1 1048.01   61.36
   2  -7  -1  957.19   53.10
   2  -7   0  547.76   86.25
   2  -7   0  551.67   41.75
   2  -7   0  448.13   38.07
   2  -7   0  473.70   42.72
   2  -7   1  874.61  108.43
   2  -7   1  848.89   54.72
   2  -7   1  761.03   50.10
   2  -7   2  443.55   81.15
   2  -7   2  451.00   41.20
  -2  -7  -2  342.35   34.38
   2  -7   2  373.03   35.76
  -2  -7  -3  129.89   24.45
   2  -7   3  150.49   27.61
   2  -7   3  121.07   45.44
   2  -7   3  136.45   27.01
  -2  -7  -4   82.44   21.87
   2  -7   4  135.42   24.71
   2  -7   4   98.26   25.37
   2  -7   4  124.37   72.17
   2  -7   5   19.67   40.44
  -2  -7  -5   32.20   16.79
   2  -7   5   71.55   23.22
  -2  -7  -6  162.25   31.59
   2  -7   6   71.09   53.97
   2  -7   6  182.33   36.03
  -2  -7  -7   52.95   22.60
   2  -7   7   30.14   23.32
   2  -7   7    7.30   56.61
   2  -7   8   71.72   30.47
  -2  -7  -8   62.26   24.89
   2  -7   9  192.65   39.26
  -2  -7  -9  201.67   35.55
  -2  -7 -10   76.90   27.27
   2  -7  10  119.36   33.30
  -2  -7 -11  118.53   30.40
   2  -7  11  189.84   37.05
   2  -7  11  119.81   20.06
  -2  -7 -12   75.15   24.20
   2  -7  12   94.36   24.95
  -2  -7 -13   12.36   21.97
   2  -7  13   20.83   17.88
   2  -7  14   53.03   21.80
  -2  -6  16   60.62   13.81
   2  -6 -16   60.60   19.84
   2  -6 -16   64.67   12.45
   2  -6 -16   77.99   15.18
   2  -6 -15   57.84   18.75
  -2  -6  15   25.90   12.18
   2  -6 -14  261.58   32.41
  -2  -6  14  273.94   36.73
   2  -6 -13  191.89   36.15
   2  -6 -13  156.62   28.70
  -2  -6  13  181.16   34.13
   2  -6 -12  107.00   30.78
   2  -6 -12  118.15   30.53
   2  -6 -12  137.60   23.07
  -2  -6  12  160.27   37.75
   2  -6 -11   42.39   27.50
   2  -6 -11   15.84   12.96
  -2  -6  11   30.38   19.39
   2  -6 -11   33.42   26.65
   2  -6 -10    8.73   15.82
   2  -6 -10   23.13   24.18
  -2  -6  10   35.73   18.67
  -2  -6  10  -21.46   55.85
   2  -6  -9  161.64   28.45
  -2  -6   9  200.45   33.89
   2  -6  -9  200.31   35.51
   2  -6  -8   72.78   24.89
  -2  -6   8  106.79   41.02
   2  -6  -8   82.20   26.34
   2  -6  -7   22.28   12.81
   2  -6  -7   20.55   21.05
  -2  -6   7   39.67   35.57
   2  -6  -7    4.16   11.41
   2  -6  -7   18.83   19.61
   2  -6  -6   16.58   12.49
  -2  -6   6   -2.90   13.55
   2  -6  -6   13.73   15.34
   2  -6  -6   19.01   17.92
   2  -6  -6   24.45   14.84
   2  -6  -5  131.80   33.42
  -2  -6   5  133.60   52.66
   2  -6  -5  105.15   18.91
   2  -6  -5   96.29   22.59
   2  -6  -5   69.08   20.90
   2  -6  -4  199.16   28.33
   2  -6  -4  210.88   29.75
  -2  -6   4  196.63   47.15
   2  -6  -4  237.28   30.43
   2  -6  -3  200.50   58.64
  -2  -6   3  208.78   47.69
   2  -6  -2   60.31   28.94
  -2  -6   2  123.87   31.70
   2  -6  -2   98.20   37.74
  -2  -6   1  704.98   72.79
   2  -6  -1  559.09   80.10
   2  -6  -1  634.03   67.62
  -2  -6   0 1226.99   91.42
   2  -6   0 1323.98  119.27
   2  -6   0 1196.98   89.19
   2  -6   1  799.90   95.37
   2  -6   1  968.94   83.78
   2  -6   2  744.02   93.63
   2  -6   2  698.50   75.25
   2  -6   3 1399.17   67.86
   2  -6   3 1274.64  127.99
   2  -6   4 2071.96  164.04
   2  -6   4 2121.10   88.86
  -2  -6  -4 2100.31   77.55
   2  -6   5  626.20   52.57
   2  -6   5  492.52   85.12
   2  -6   5  648.45   47.89
  -2  -6  -5  632.64   46.52
   2  -6   6  351.63   76.21
   2  -6   6  345.21   37.74
  -2  -6  -6  377.40   38.52
   2  -6   6  356.28   42.52
   2  -6   7  681.28  115.19
   2  -6   7  851.47   58.02
   2  -6   7  806.89   63.58
  -2  -6  -7  765.50   57.26
  -2  -6  -8  532.10   48.71
   2  -6   8  610.77   59.99
   2  -6   8  629.17  121.18
   2  -6   8  626.07   50.39
   2  -6   9 1071.02  156.51
   2  -6   9 1035.70   77.90
   2  -6   9  998.69   66.27
  -2  -6  -9  897.69   63.96
   2  -6  10  794.10   72.69
   2  -6  10  799.08   59.08
  -2  -6 -10  834.47   62.83
   2  -6  11  540.17   63.93
  -2  -6 -11  561.52   55.10
  -2  -6 -12  209.59   37.66
   2  -6  12  209.91   45.79
  -2  -6 -13  107.23   25.01
   2  -6  13   92.00   30.60
  -2  -6 -14   35.04   18.46
   2  -6  14   57.75   21.64
   2  -5 -16   20.69   15.03
   2  -5 -16   40.98   15.55
  -2  -5  16   35.55   11.47
   2  -5 -16   47.22   17.82
   2  -5 -15  179.15   30.36
  -2  -5  15  233.81   33.61
   2  -5 -15  217.87   27.83
   2  -5 -14  295.50   38.88
  -2  -5  14  325.18   42.60
   2  -5 -13  584.80   50.15
  -2  -5  13  608.67   61.57
   2  -5 -12  391.27   46.27
   2  -5 -12  370.53   40.13
  -2  -5  12  349.60   47.27
   2  -5 -12  400.41   46.27
  -2  -5  11  284.14   43.95
   2  -5 -11  282.55   42.43
  -2  -5  11  386.49   99.77
   2  -5 -11  286.82   42.29
   2  -5 -11  275.97   32.53
  -2  -5  10  643.95   60.13
   2  -5 -10  573.03   51.53
   2  -5 -10  566.87   48.77
   2  -5 -10  649.52   55.01
  -2  -5   9  958.89   66.60
   2  -5  -9  909.34   60.09
  -2  -5   9  913.45  136.14
   2  -5  -9  919.96   61.66
  -2  -5   8 1723.01   80.45
   2  -5  -8 1584.54   74.88
  -2  -5   8 1756.37  164.55
   2  -5  -8 1612.26   76.08
   2  -5  -7 1780.17   75.18
   2  -5  -7 1672.62   73.19
   2  -5  -7 1616.56   72.90
   2  -5  -7 1742.34   85.98
   2  -5  -6 2144.36   91.37
   2  -5  -6 1968.42   75.60
   2  -5  -6 1971.25   76.83
  -2  -5   5 1009.70   95.80
  -2  -5   4 1153.80   98.71
  -2  -5   3   69.23   32.84
   2  -5  -3   40.37   29.70
  -2  -5   2  824.21   75.33
   2  -5  -2  657.73   73.62
   2  -5  -2  750.08   85.49
  -2  -5   1  549.65   56.94
   2  -5  -1  508.56   72.19
   2  -5  -1  535.36   65.45
   2  -5   0  692.01   71.91
  -2  -5   0  655.96   56.23
   2  -5   1  601.51   82.53
  -2  -5  -1  620.22   56.22
   2  -5   1  722.94   70.76
   2  -5   2  423.68   60.92
   2  -5   2  461.40   70.01
   2  -5   3   58.98   28.94
   2  -5   3   59.52   31.28
   2  -5   4  403.02   59.57
   2  -5   4  365.75   67.71
   2  -5   4  418.85   39.96
   2  -5   5  102.69   25.77
  -2  -5  -5   86.70   19.81
   2  -5   5  137.83   23.96
   2  -5   5   80.11   33.60
   2  -5   5  132.47   47.33
   2  -5   6   65.18   19.50
   2  -5   6   76.95   32.15
   2  -5   6   82.47   22.75
   2  -5   6  100.43   46.51
  -2  -5  -6   98.61   23.38
   2  -5   7   23.49   11.33
   2  -5   7   11.69   22.32
   2  -5   7   22.66   19.11
  -2  -5  -7   18.05   16.93
   2  -5   7   39.30   34.63
   2  -5   8   23.32   12.46
  -2  -5  -8   18.87   15.02
   2  -5   8   82.46   51.69
   2  -5   8   41.13   22.91
   2  -5   9  221.60   30.58
  -2  -5  -9  149.23   31.49
   2  -5   9  169.65   37.55
  -2  -5 -10  175.70   35.07
   2  -5  10  177.96   29.58
   2  -5  10  188.47   38.66
   2  -5  11  118.64   40.27
   2  -5  11   92.19   27.47
  -2  -5 -11   52.40   27.28
  -2  -5 -12   44.22   27.68
   2  -5  12   75.08   37.65
   2  -5  13   21.48   23.29
  -2  -5 -13   25.29   20.35
  -2  -5 -14  109.72   23.24
   2  -5  14  139.54   30.78
   2  -5  15  198.77   29.36
  -2  -4  17   65.40   16.25
   2  -4 -17  105.34   20.08
   2  -4 -16  349.41   32.54
  -2  -4  16  361.24   39.16
   2  -4 -16  347.86   39.79
   2  -4 -16  233.81   31.10
  -2  -4  15  295.91   45.61
   2  -4 -15  305.15   39.70
   2  -4 -15  323.62   36.71
   2  -4 -14  181.77   32.10
  -2  -4  14  122.69   28.65
   2  -4 -13   61.00   25.16
  -2  -4  13   78.60   28.82
   2  -4 -12    9.40   21.10
  -2  -4  12   59.16   27.55
   2  -4 -12   52.03   14.39
   2  -4 -11   24.72   16.66
   2  -4 -11   58.39   26.70
  -2  -4  11   -6.64   51.16
  -2  -4  11   36.07   26.87
   2  -4 -11   29.04   17.11
  -2  -4  10   53.68   20.02
   2  -4 -10   21.41   22.23
   2  -4 -10   64.53   15.73
   2  -4 -10   20.18   22.26
   2  -4  -9   84.84   23.81
   2  -4  -9   37.45   18.57
   2  -4  -8    0.29   17.35
   2  -4  -8   -0.93    9.18
   2  -4  -7  145.80   26.07
   2  -4  -7  134.52   26.65
   2  -4  -7  135.65   21.78
  -2  -4   7  126.11   44.02
  -2  -4   6  224.30   59.54
  -2  -4   5  525.03   70.39
  -2  -4   4  154.41   34.42
  -2  -4   3  795.06   69.33
   2  -4  -3  736.11   81.59
   2  -4  -3  801.48   87.73
   2  -4  -2  502.21   67.98
   2  -4  -2  417.07   60.86
  -2  -4   2  479.72   49.16
   2  -4  -1  904.17   85.99
  -2  -4   1  954.15   61.42
   2  -4  -1  931.82   79.32
  -2  -4   0  864.86   53.33
   2  -4   0  833.86   81.77
   2  -4   0  885.64   78.12
   2  -4   1 2838.29  145.13
   2  -4   1 3042.32  137.43
   2  -4   2 1567.74  104.06
   2  -4   2 1445.88  109.66
   2  -4   3 1054.21   97.37
   2  -4   3 1089.29   97.71
   2  -4   4  908.90   95.91
   2  -4   4 1119.39  103.31
   2  -4   5  919.84   98.41
   2  -4   5  943.33   58.09
   2  -4   5  937.42  104.21
  -2  -4  -6 1237.58   60.38
   2  -4   6 1294.07   63.99
   2  -4   6 1221.10  123.61
   2  -4   6 1200.81  123.91
   2  -4   6 1205.33   69.66
   2  -4   7  761.51   61.73
  -2  -4  -7  730.15   48.73
   2  -4   7  830.48   55.78
   2  -4   7  734.81   99.23
   2  -4   7  860.63  112.83
   2  -4   7  868.84   54.99
   2  -4   8 1129.74   65.35
   2  -4   8 1154.99   79.15
   2  -4   8  933.00  124.81
  -2  -4  -8 1125.94   63.00
   2  -4   8 1189.11   69.22
   2  -4   8  995.89  134.98
   2  -4   9  908.10   63.43
  -2  -4  -9  873.48   58.11
   2  -4   9  707.28  121.94
   2  -4   9  989.93   75.89
   2  -4   9  945.32  141.68
   2  -4   9  995.02   65.24
   2  -4  10  563.46   53.08
  -2  -4 -10  441.53   44.65
   2  -4  10  551.52   51.73
   2  -4  10  549.98   59.79
  -2  -4 -11   98.36   27.17
   2  -4  11  126.86   25.21
   2  -4  11  128.74   35.65
  -2  -4 -12  377.32   45.93
   2  -4  12  337.09   43.41
   2  -4  12  385.51   53.93
  -2  -4 -13  249.54   37.19
   2  -4  13  260.19   46.85
   2  -4  14  107.49   29.28
  -2  -4 -14  102.69   23.50
   2  -4  15   54.86   22.55
  -2  -4 -15   50.53   20.61
   2  -3 -17  149.21   22.43
   2  -3 -17  184.40   27.16
  -2  -3  17  193.33   24.67
   2  -3 -16  234.58   34.71
   2  -3 -16  280.35   32.72
  -2  -3  16  259.44   35.76
   2  -3 -16  254.35   26.26
   2  -3 -15   94.43   24.00
  -2  -3  15   58.35   25.60
   2  -3 -15   69.06   25.59
   2  -3 -14   87.81   26.23
  -2  -3  14   50.03   24.30
   2  -3 -14   56.48   29.09
  -2  -3  13  384.17   48.39
   2  -3 -13  369.29   44.60
   2  -3 -12  456.53   48.61
   2  -3 -12  413.66   40.77
  -2  -3  12  530.85   57.95
  -2  -3  12  557.16  116.85
   2  -3 -11  749.95   55.53
   2  -3 -11  742.83   56.72
  -2  -3  11  714.77  130.94
   2  -3 -11  729.10   51.38
   2  -3 -10 1237.61   65.51
   2  -3 -10 1368.29   70.41
   2  -3 -10 1275.44   69.98
   2  -3  -9  821.50   53.30
   2  -3  -9  843.83   54.58
  -2  -3   9  932.55  116.54
   2  -3  -9  783.79   49.78
   2  -3  -8 1026.25   53.92
   2  -3  -8  906.06   53.20
  -2  -3   8 1114.04  119.43
  -2  -3   7  485.89   62.18
  -2  -3   6 1083.70   81.90
  -2  -3   5 1606.58   87.89
  -2  -3   5 1704.03  114.39
  -2  -3   4 2004.13  112.88
  -2  -3   4 1809.64   80.25
  -2  -3   3  497.69   38.75
  -2  -3   3  504.80   53.33
   2  -3  -3  504.18   63.65
   2  -3  -2  589.83   66.31
  -2  -3   2  571.10   47.12
  -2  -3   2  634.26   43.96
   2  -3  -2  583.44   67.38
  -2  -3   1  277.73   29.86
   2  -3  -1  227.61   38.72
   2  -3  -1  340.53   47.75
   2  -3   0  146.40   38.39
   2  -3   0  141.78   34.65
  -2  -3   0  143.49   18.89
   2  -3   1  677.24   67.52
   2  -3   1  707.47   67.94
   2  -3   2  812.66   75.98
   2  -3   2  852.63   80.42
   2  -3   3  929.33   86.21
   2  -3   3  962.43   89.95
   2  -3   4  479.86   61.53
   2  -3   4  324.45   55.98
   2  -3   5  299.68   58.94
   2  -3   5  383.82   69.70
   2  -3   6   67.67   21.17
   2  -3   6   28.28   26.12
   2  -3   6   22.88   13.66
   2  -3   6   44.22   25.85
  -2  -3  -7   54.39   12.49
   2  -3   7   80.95   23.59
   2  -3   7   90.85   50.03
   2  -3   7   96.69   39.21
   2  -3   7   57.77   17.95
   2  -3   7   42.03   18.50
   2  -3   8   46.25   18.79
  -2  -3  -8   70.58   19.51
   2  -3   8   67.28   39.93
   2  -3   8   87.41   24.11
   2  -3   8   40.27   51.99
   2  -3   8   66.08   19.44
  -2  -3  -9    0.84   10.32
   2  -3   9    7.98    6.21
   2  -3   9  -13.74   23.75
   2  -3   9    2.04   17.43
   2  -3  10   72.07   31.54
   2  -3  10   69.74   43.47
   2  -3  10  129.29   29.81
   2  -3  10   98.16   25.64
  -2  -3 -10   92.15   25.60
   2  -3  11  254.43   38.74
  -2  -3 -11  167.56   29.70
   2  -3  11  241.45   43.36
   2  -3  11  212.21   37.24
   2  -3  12  135.47   27.63
  -2  -3 -12  125.24   33.08
   2  -3  12  129.20   35.60
   2  -3  12  106.00   32.71
   2  -3  13  199.34   36.54
   2  -3  13  165.06   38.92
  -2  -3 -13  195.76   38.60
   2  -3  14  259.35   42.70
   2  -3  14  274.74   36.20
  -2  -3 -14  261.40   34.69
  -2  -3 -15  184.09   29.07
   2  -3  15  133.08   28.17
   2  -2 -17  108.74   17.29
  -2  -2  17   70.28   22.39
   2  -2 -17  111.83   20.71
   2  -2 -16  109.87   18.48
  -2  -2  16   87.13   25.98
   2  -2 -16   80.95   25.64
  -2  -2  15   29.51   26.02
   2  -2 -15   68.87   20.33
   2  -2 -15   63.32   17.68
   2  -2 -14   52.92   21.02
  -2  -2  14   96.93   35.30
   2  -2 -14   57.00   26.37
  -2  -2  13  425.26   52.67
   2  -2 -13  402.17   45.05
   2  -2 -12  130.67   21.78
  -2  -2  12  108.55   69.31
   2  -2 -12  152.71   31.88
   2  -2 -11  150.77   30.38
   2  -2 -11  136.48   23.23
   2  -2 -10  127.25   22.24
   2  -2 -10  144.44   29.10
  -2  -2  10  142.33   51.08
   2  -2 -10  183.41   28.88
   2  -2  -9  404.41   35.79
   2  -2  -9  408.18   37.76
   2  -2  -9  401.09   36.95
  -2  -2   9  374.42   78.50
   2  -2  -8   58.92   29.33
   2  -2  -8   85.43   19.89
   2  -2  -8  103.90   19.56
  -2  -2   8   70.53   33.56
  -2  -2   7   21.45   23.59
  -2  -2   6  112.28   33.38
  -2  -2   5  244.49   40.13
   2  -2  -4  427.13   66.62
  -2  -2   4  425.59   48.07
  -2  -2   3   56.67   19.92
   2  -2  -3   97.22   36.50
  -2  -2   2  930.90   52.17
   2  -2  -2  926.22   80.71
   2  -2  -2  846.66   66.70
   2  -2  -1 1869.32  103.31
  -2  -2   1 1785.38   54.88
   2  -2  -1 1680.16   87.99
   2  -2   0  966.69   66.05
   2  -2   0 1018.71   79.74
   2  -2   1  581.59   52.35
   2  -2   1  604.45   64.33
   2  -2   2 1583.70   89.19
   2  -2   2 1682.61  108.19
   2  -2   3 2042.21  108.32
   2  -2   3 2116.07  132.08
   2  -2   4  579.48   64.77
   2  -2   4  647.18   86.42
   2  -2   5 1069.57   93.47
   2  -2   5  937.09  105.77
   2  -2   6 3357.75  217.13
   2  -2   6 3171.42  174.10
  -2  -2  -7 1062.88   54.92
   2  -2   7  991.52  107.26
   2  -2   7 1117.22   69.87
   2  -2   7 1187.34   67.65
   2  -2   7 1055.06  132.00
  -2  -2  -8  885.73   54.07
   2  -2   8  858.53  108.06
   2  -2   8  925.69   61.13
   2  -2   8  982.51   70.98
   2  -2   8 1054.16  151.53
   2  -2   9  605.47   54.92
   2  -2   9  623.06   58.89
   2  -2   9  584.23  105.26
  -2  -2  -9  528.63   44.76
  -2  -2 -10  811.50   58.20
   2  -2  10  942.27   70.28
   2  -2  10  912.15   73.44
  -2  -2 -11  743.63   56.42
   2  -2  11  775.11   67.32
   2  -2  11  743.84   68.06
   2  -2  11  709.42   58.81
  -2  -2 -12  431.63   47.94
   2  -2  12  471.03   60.87
   2  -2  12  503.84   57.17
   2  -2  12  487.88   51.24
   2  -2  13  287.52   40.81
   2  -2  13  239.42   37.73
   2  -2  13  222.74   41.92
  -2  -2 -13  332.80   42.96
   2  -2  14  316.67   41.10
   2  -2  14  352.24   41.06
  -2  -2 -14  361.35   38.79
  -2  -2 -15   98.03   24.44
   2  -2  15   97.18   27.41
   2  -1 -17   92.84   18.17
  -2  -1  17   79.69   26.38
   2  -1 -17   89.80   25.24
   2  -1 -16   87.20   22.03
  -2  -1  16  103.62   32.12
   2  -1 -16  104.31   26.39
   2  -1 -15  193.94   29.39
  -2  -1  15  186.88   39.57
  -2  -1  15  132.84   30.79
   2  -1 -15  194.21   36.78
  -2  -1  14  317.33   43.55
   2  -1 -14  484.34   47.06
   2  -1 -14  318.91   40.89
  -2  -1  14  455.13   59.31
  -2  -1  13  502.43   49.78
   2  -1 -13  532.71   47.96
   2  -1 -13  598.79   53.11
   2  -1 -12  336.46   35.55
   2  -1 -12  371.72   40.24
  -2  -1  12  330.98   45.25
   2  -1 -11 1032.63   61.19
  -2  -1  11 1010.81  123.57
   2  -1 -11  878.43   54.21
   2  -1 -10  972.02   56.58
   2  -1 -10  853.75   51.16
  -2  -1  10  889.28  126.08
   2  -1  -9 1107.01   56.60
   2  -1  -9 1081.32   56.18
  -2  -1   9 1070.76  112.77
   2  -1  -9 1137.45   60.06
   2  -1  -8  842.87   50.79
  -2  -1   8  834.12   94.27
  -2  -1   7  448.53   65.67
  -2  -1   6  580.53   69.11
  -2  -1   5 2285.41  120.29
   2  -1  -4  838.95   87.06
  -2  -1   4  713.68   62.12
   2  -1  -3 5404.67  188.83
  -2  -1   3 5106.04  146.42
   2  -1  -2 6026.48  185.51
   2  -1  -1 2016.15   82.37
   2  -1  -1 2004.54  105.44
   2  -1  -1 2183.97   87.09
   2  -1   0  606.56   43.53
   2  -1   0  591.72   43.79
   2  -1   0  600.42   62.62
   2  -1   1  917.92   53.62
   2  -1   1  896.33   48.90
   2  -1   1  992.95   78.54
   2  -1   2  300.13   28.80
   2  -1   2  304.32   36.43
   2  -1   2  356.12   54.53
   2  -1   3  164.28   20.26
   2  -1   3  217.00   33.37
   2  -1   3  186.86   50.34
   2  -1   4  113.89   21.54
   2  -1   4   86.21   28.69
   2  -1   4   95.31   47.47
   2  -1   5  -18.94   24.93
   2  -1   5   34.17   20.16
   2  -1   6  298.24   55.51
   2  -1   6  211.20   66.18
   2  -1   7   57.43   22.20
  -2  -1  -7   24.88   10.16
   2  -1   7   29.25   18.07
   2  -1   7   87.39   37.52
   2  -1   7   81.83   40.87
   2  -1   8  316.25   40.98
  -2  -1  -8  269.21   30.60
   2  -1   8  320.27   42.31
   2  -1   8  252.77   28.76
   2  -1   8  288.93   61.87
   2  -1   8  319.38   82.32
   2  -1   9  110.06   33.21
  -2  -1  -9   77.13   21.34
   2  -1   9   97.84   29.96
   2  -1   9   25.05   54.55
   2  -1   9  101.51   19.17
   2  -1  10  303.13   43.53
   2  -1  10  294.99   46.96
  -2  -1 -10  256.58   35.55
  -2  -1 -11  176.97   32.59
   2  -1  11  169.58   41.80
   2  -1  11  208.22   41.75
   2  -1  12  235.09   42.70
  -2  -1 -12  186.99   34.86
   2  -1  12  208.36   43.62
  -2  -1 -13  344.19   40.41
   2  -1  13  353.23   44.43
   2  -1  13  308.69   46.94
   2  -1  13  397.74   51.26
   2  -1  14  214.23   38.96
  -2  -1 -14  227.28   34.98
   2  -1  14  229.18   38.37
   2  -1  14  269.81   34.95
  -2  -1 -15  187.32   29.05
   2  -1  15  139.48   26.91
   2  -1  15  179.03   27.55
   2   0 -17  271.21   31.17
   2   0 -17  314.25   29.23
  -2   0  17  274.49   36.50
   2   0 -17  361.27   33.93
  -2   0  16   77.33   19.28
   2   0 -16   88.42   27.15
  -2   0  16  117.89   35.40
   2   0 -16  131.49   24.96
  -2   0  15   53.36   25.30
   2   0 -15   21.34   20.05
  -2   0  15   53.51   31.85
   2   0 -15   65.32   26.71
   2   0 -14  -17.04   20.99
  -2   0  14   19.54   25.80
  -2   0  13   92.20   23.02
   2   0 -13   61.51   26.95
   2   0 -13   95.45   27.31
   2   0 -12  113.81   29.92
   2   0 -12  101.20   25.40
  -2   0  12   41.13   49.76
   2   0 -11  313.34   35.98
   2   0 -11  262.46   30.53
   2   0 -11  224.43   26.80
   2   0 -10   76.72   17.05
   2   0 -10   83.95   23.77
   2   0  -9  179.55   27.78
  -2   0   9  181.49   54.80
   2   0  -9  124.44   19.58
  -2   0   8   25.86   27.50
   2   0  -8   -7.85   22.33
  -2   0   7    3.29   11.72
  -2   0   6  843.05   90.70
  -2   0   5   18.31   28.73
  -2   0   4  216.67   46.17
   2   0  -4  212.66   53.66
  -2   0   3 6595.49  179.62
   2   0  -3 7015.17  182.44
   2   0  -3 6840.37  206.73
   2   0  -2 9954.90  202.64
   2   0  -2 9999.00  231.94
   2   0  -1 2134.09   89.80
   2   0  -1 2314.47  110.07
   2   0   0  802.02   54.12
   2   0   0  797.86   67.70
   2   0   1  300.35   20.65
   2   0   1  306.71   50.44
   2   0   1  301.47   33.94
   2   0   2  322.79   36.13
   2   0   2  317.10   28.67
   2   0   2  327.05   54.37
   2   0   3 2268.57   87.66
   2   0   3 2354.04  145.53
   2   0   3 2165.53   92.94
   2   0   4  881.07   64.81
   2   0   4  898.11   67.33
   2   0   4  984.59  104.30
   2   0   5 4246.26  234.44
   2   0   5 4388.57  163.30
   2   0   5 4295.06  155.46
   2   0   6 2214.97  129.41
   2   0   6 2063.18  116.60
   2   0   7  812.02   61.70
  -2   0  -7  655.47   40.63
   2   0   7  596.95   78.47
   2   0   7  556.84  116.77
   2   0   7  697.91   47.98
  -2   0  -8  215.01   30.42
   2   0   8  209.58   31.87
   2   0   8  244.60   40.83
   2   0   8  111.55   49.54
   2   0   8  230.18   28.34
   2   0   8  235.78   29.23
   2   0   9  501.75   53.56
  -2   0  -9  427.16   40.82
   2   0   9  439.38   48.81
   2   0   9  451.67   43.09
   2   0   9  429.11  115.68
   2   0   9  478.55   43.13
   2   0  10   73.98   28.40
   2   0  10   86.04   24.01
  -2   0 -10   91.35   23.18
   2   0  10   29.41   13.76
   2   0  10   66.25   20.48
  -2   0 -11  973.04   65.86
   2   0  11  925.20   74.47
   2   0  11 1060.61   80.86
   2   0  11  949.69   60.65
  -2   0 -12  213.61   36.80
   2   0  12  193.54   46.41
   2   0  12  200.36   38.59
  -2   0 -13  241.93   36.76
   2   0  13  180.42   39.86
   2   0  13  256.11   48.78
   2   0  14  152.94   36.69
  -2   0 -14  143.76   32.38
   2   0  14  123.96   26.07
   2   0  14  136.78   34.78
   2   0  15  118.52   27.08
  -2   0 -15  114.67   27.99
   2   0  15  109.44   25.74
  -2   1  17   91.80   21.61
  -2   1  17   34.88   23.95
   2   1 -17   87.15   24.40
   2   1 -17   69.60   17.61
  -2   1  16   62.99   20.95
   2   1 -16  120.55   26.48
  -2   1  16  103.88   32.45
   2   1 -16  102.41   21.37
  -2   1  15   77.54   30.30
   2   1 -15  157.79   26.78
  -2   1  15  129.33   37.26
   2   1 -15   69.59   25.03
  -2   1  14  316.43   49.89
   2   1 -14  349.40   44.92
   2   1 -14  420.25   44.04
   2   1 -13  567.35   49.34
   2   1 -13  469.98   49.65
  -2   1  13  478.87   54.08
   2   1 -12  347.58   40.70
  -2   1  12  306.48   43.47
   2   1 -12  371.93   37.81
  -2   1  12  249.09   89.42
   2   1 -11  768.48   50.65
  -2   1  11  791.30  133.37
   2   1 -11  837.55   53.29
  -2   1  11  853.41   64.92
   2   1 -11  835.63   56.45
  -2   1  10  769.39  121.63
   2   1 -10  790.45   50.58
  -2   1  10  886.07   66.56
   2   1 -10  904.50   53.99
   2   1 -10  773.09   48.60
   2   1  -9 1002.37   52.93
  -2   1   9 1058.58  121.50
  -2   1   9  902.97   66.14
   2   1  -9  960.98   52.53
   2   1  -9  931.39   52.16
  -2   1   8  855.50  107.68
   2   1  -8  482.60   55.00
  -2   1   7  367.22   78.12
  -2   1   6  616.27   85.22
  -2   1   5 1917.65  125.13
   2   1  -4  744.54   68.88
   2   1  -4  821.78   84.68
  -2   1   4  731.97   76.12
  -2   1   3 4451.95  156.84
   2   1  -3 4832.37  170.58
   2   1  -2 6852.26  189.02
   2   1  -1 2554.35  104.00
   2   1  -1 2692.31  115.48
   2   1   0  703.08   56.62
   2   1   0  711.34   63.51
   2   1   1  849.31   70.03
   2   1   1  819.25   60.55
   2   1   2  484.91   61.18
   2   1   2  320.12   18.55
   2   1   2  448.12   50.55
   2   1   3   88.54   45.29
   2   1   3  125.98   35.99
   2   1   3  161.04   23.97
   2   1   4  155.97   26.69
   2   1   4   69.76   36.99
   2   1   4  108.70   32.13
   2   1   5   42.05   19.95
   2   1   5   64.13   31.17
   2   1   5   20.15   25.23
   2   1   6  342.47   55.06
   2   1   6  279.00   54.09
   2   1   7   31.52   26.47
   2   1   7   23.95   36.47
   2   1   7   53.05   16.18
   2   1   7   43.23   13.56
  -2   1  -7   30.12   11.85
   2   1   7    9.95   26.09
   2   1   8  199.61   82.89
   2   1   8  308.79   36.57
   2   1   8  209.49   29.94
   2   1   8  338.78   41.92
  -2   1  -8  280.46   31.39
   2   1   8  307.43   44.88
  -2   1  -9   70.62   21.38
   2   1   9   95.79   26.91
   2   1   9   50.53   25.76
   2   1   9   26.26   16.12
   2   1   9   71.43   23.97
   2   1  10  205.05   41.53
   2   1  10  213.49   30.91
   2   1  10  233.13   35.59
   2   1  10  148.00   69.26
   2   1  10  194.81   36.44
  -2   1 -10  184.95   28.55
   2   1  11  144.18   40.45
  -2   1 -11  131.21   28.75
   2   1  11  134.15   26.42
   2   1  11  122.08   31.18
   2   1  11  127.44   26.24
   2   1  12  193.32   41.06
   2   1  12  272.51   40.94
   2   1  12  314.01   40.09
  -2   1 -12  266.74   39.04
   2   1  12  261.29   35.57
   2   1  12  282.78   50.96
   2   1  13  419.80   57.07
  -2   1 -13  367.79   41.87
   2   1  13  372.63   44.96
  -2   1 -14  267.22   36.97
   2   1  14  281.39   46.38
   2   1  15  156.26   23.59
   2   1  15  156.01   28.15
  -2   2  17   64.29   23.92
   2   2 -17   92.00   22.05
  -2   2  17   53.01   17.78
  -2   2  16   92.30   25.30
  -2   2  16   54.12   22.64
   2   2 -16   72.19   28.30
   2   2 -16   70.52   18.87
  -2   2  15   14.58   21.85
   2   2 -15   74.73   20.73
  -2   2  15   32.03   30.30
   2   2 -15   58.88   21.00
  -2   2  14   62.84   31.14
   2   2 -14   92.19   23.84
   2   2 -14   35.57   24.66
   2   2 -13  356.03   44.82
  -2   2  13  248.83   39.91
   2   2 -13  266.02   38.91
  -2   2  13  321.62   49.45
  -2   2  12  151.93   76.29
  -2   2  12   98.32   30.36
   2   2 -12  104.61   26.03
   2   2 -12  104.57   24.91
   2   2 -11  137.64   26.48
  -2   2  11   90.24   28.26
  -2   2  11   86.78   20.82
   2   2 -11  109.14   19.87
  -2   2  11  110.28   52.88
   2   2 -11   78.71   19.19
   2   2 -11   90.62   23.35
   2   2 -10  171.26   30.32
   2   2 -10  169.97   25.05
  -2   2  10  215.99   39.15
  -2   2  10  216.83   87.98
   2   2 -10  159.97   27.46
  -2   2  10  201.41   31.68
   2   2  -9  400.12   33.89
  -2   2   9  313.25   45.88
  -2   2   9  469.92   88.51
  -2   2   9  411.87   41.03
   2   2  -9  433.02   37.46
   2   2  -9  413.44   36.07
   2   2  -8   70.99   19.48
  -2   2   8   50.72   24.47
  -2   2   8   57.88   47.51
  -2   2   7  -24.69   17.94
  -2   2   6   63.00   42.43
   2   2  -5  313.87   54.60
  -2   2   5  276.72   66.19
  -2   2   4  490.02   66.93
   2   2  -4  417.02   56.98
   2   2  -3  206.50   43.75
  -2   2   3  159.86   46.95
   2   2  -3  170.75   39.37
   2   2  -2  605.94   59.37
   2   2  -2  634.68   59.53
   2   2  -1 1311.41   80.82
   2   2   0 1077.90   73.87
   2   2   0 1029.30   75.14
   2   2   1  646.77   64.90
   2   2   1  603.02   60.13
   2   2   2 1882.17  109.96
   2   2   2 1823.88  112.21
   2   2   3 1769.11  113.60
   2   2   3 2011.45  130.20
   2   2   4  732.91   82.52
   2   2   4  951.80  106.13
   2   2   5  638.10   87.37
   2   2   5  785.95  102.21
   2   2   6 1764.94  143.79
   2   2   6 2195.82  188.30
   2   2   7 1288.26   78.73
   2   2   7 1461.35   79.84
   2   2   7  815.05  107.76
   2   2   7 1438.73   73.79
  -2   2  -7 1233.10   57.90
   2   2   7  774.93  120.20
   2   2   8  820.74  111.83
   2   2   8  951.26   71.87
  -2   2  -8  946.94   54.84
   2   2   8 1039.91   67.64
   2   2   8 1006.54   68.57
  -2   2  -9  518.66   44.03
   2   2   9  547.98   54.97
   2   2   9  589.71   52.40
   2   2   9  590.41   62.83
  -2   2 -10  754.17   55.61
   2   2  10  830.09   66.94
   2   2  10  885.11   78.62
   2   2  10  809.91  149.55
   2   2  10  821.39   63.56
   2   2  11  652.05   69.24
  -2   2 -11  656.59   54.35
   2   2  11  626.81   56.51
   2   2  11  583.67   55.01
   2   2  12  369.71   42.67
   2   2  12  368.38   43.93
  -2   2 -12  352.88   41.84
   2   2  12  324.01   37.82
   2   2  12  408.30   58.47
   2   2  13  236.50   46.18
  -2   2 -13  291.79   40.56
   2   2  13  250.14   32.31
   2   2  13  268.47   37.21
   2   2  13  218.37   30.15
   2   2  14  370.50   50.65
   2   2  14  368.50   38.25
   2   2  15   74.18   26.06
   2   2  15  113.49   25.33
  -2   3  17  152.18   25.57
   2   3 -17  185.21   29.69
  -2   3  16  155.37   34.41
   2   3 -16  267.01   36.25
  -2   3  16  166.60   34.43
  -2   3  15    3.47   16.93
   2   3 -15   82.61   29.33
   2   3 -15   57.51   23.64
  -2   3  15   93.58   25.86
  -2   3  14   93.33   25.26
  -2   3  14  132.08   41.45
   2   3 -14   93.20   25.78
   2   3 -14  119.28   25.24
  -2   3  13  371.71   48.03
   2   3 -13  374.30   46.02
  -2   3  13  341.43   41.40
   2   3 -13  362.98   41.62
   2   3 -12  467.57   41.11
  -2   3  12  432.97  115.81
  -2   3  12  406.79   54.43
  -2   3  12  434.30   46.92
   2   3 -12  414.80   43.20
  -2   3  11  974.72  145.97
  -2   3  11  899.16   73.99
   2   3 -11  819.27   53.80
  -2   3  11  888.72   63.18
   2   3 -11  815.80   54.85
   2   3 -11  763.35   55.13
   2   3 -10 1310.05   64.89
   2   3 -10 1274.52   64.24
  -2   3  10 1396.79   76.58
  -2   3  10 1317.62  153.30
   2   3 -10 1277.06   67.38
  -2   3  10 1453.97   91.97
   2   3  -9  758.64   49.21
   2   3  -9  766.64   56.87
  -2   3   9  719.44   66.44
  -2   3   9  840.53   59.75
   2   3  -9  785.62   50.13
   2   3  -9  825.39   51.16
  -2   3   9  819.10  111.89
   2   3  -9  729.04   47.67
   2   3  -8  978.33   52.63
   2   3  -8  845.55   48.29
  -2   3   8  829.98   67.72
  -2   3   8  939.89   58.75
  -2   3   7  515.80   85.47
  -2   3   6 1073.00  110.39
  -2   3   5 1417.23  120.01
   2   3  -5 1559.89  108.15
   2   3  -4 2032.55  115.74
  -2   3   4 2043.47  131.07
   2   3  -3  594.03   67.24
   2   3  -3  567.13   57.42
  -2   3   3  634.38   71.45
  -2   3   2  547.05   63.84
   2   3  -2  507.72   60.53
   2   3  -2  489.38   50.56
   2   3  -1  234.13   35.65
   2   3  -1  249.74   47.69
   2   3   0  132.95   37.63
   2   3   0  231.74   37.26
   2   3   1  786.20   76.05
   2   3   1  851.48   71.06
   2   3   2  723.52   72.18
   2   3   2  738.55   81.49
   2   3   3  887.56   86.79
   2   3   3  673.49   83.51
   2   3   4  362.32   70.42
   2   3   4  331.65   72.11
   2   3   5  290.41   61.81
   2   3   5  297.49   75.01
   2   3   6   59.92   19.91
   2   3   6   35.11   54.77
   2   3   6    8.20   42.46
   2   3   6   71.63   20.78
   2   3   6   33.33   16.79
   2   3   6   23.12   14.20
   2   3   7   77.06   29.13
   2   3   7   33.36   21.61
  -2   3  -7   47.00   16.48
   2   3   7   62.41   26.30
   2   3   7  -14.13   34.53
   2   3   7   49.62   17.13
   2   3   7   47.14   39.65
   2   3   8   36.49   24.91
  -2   3  -8   34.61   20.96
   2   3   8   49.65   26.19
   2   3   8    0.63   31.76
   2   3   8   -3.95   41.30
   2   3   8   38.04   22.54
   2   3   9   -1.67   19.81
  -2   3  -9   66.33   29.01
   2   3   9   21.57   18.24
  -2   3  -9   15.91   17.08
   2   3   9  -37.82   40.66
   2   3   9   45.53   19.96
   2   3  10  135.74   37.56
   2   3  10  101.86   30.76
  -2   3 -10  120.05   29.21
  -2   3 -10   74.42   26.37
   2   3  10  117.91   98.94
   2   3  10  101.13   28.44
   2   3  11  202.91   44.33
  -2   3 -11  161.83   30.77
   2   3  11  181.47   36.90
   2   3  11  221.66   37.45
  -2   3 -11  180.70   36.98
   2   3  12  109.95   28.05
   2   3  12   87.88   27.21
  -2   3 -12  144.92   30.79
   2   3  12  106.99   28.18
   2   3  12  106.46   39.56
   2   3  13  161.07   30.75
   2   3  13  177.28   31.78
   2   3  13  205.53   35.67
   2   3  13  188.07   43.27
   2   3  14  224.69   39.71
   2   3  14  193.70   27.70
   2   3  14  196.57   30.08
   2   3  14  122.05   21.14
   2   3  15   79.25   16.37
   2   3  15  128.47   30.50
  -2   4  17   71.18   20.39
   2   4 -17   99.72   21.96
  -2   4  16  289.01   39.39
   2   4 -16  340.54   37.63
  -2   4  15  314.87   49.16
   2   4 -15  334.81   42.05
  -2   4  14  124.72   24.33
  -2   4  14  192.54   47.77
  -2   4  14  195.90   36.96
   2   4 -14  163.53   29.93
   2   4 -14  262.63   42.29
  -2   4  13   68.74   27.86
  -2   4  13   76.74   31.63
   2   4 -13  105.21   32.18
   2   4 -13   58.68   15.51
   2   4 -12   31.25   22.15
  -2   4  12   50.45   30.89
  -2   4  12   46.07   20.78
   2   4 -12   75.61   20.13
   2   4 -12   56.00   27.24
   2   4 -11   31.55   20.35
   2   4 -11   39.27   19.47
  -2   4  11   11.48   26.01
  -2   4  11   78.45   92.36
  -2   4  11   23.01   24.08
   2   4 -11   10.58    8.79
   2   4 -11   44.87   18.54
  -2   4  10   35.32   32.83
  -2   4  10   84.70   29.13
   2   4 -10   51.47   22.64
   2   4 -10   54.47   18.94
   2   4 -10   51.76   25.99
  -2   4  10   53.43   50.26
   2   4 -10   70.97   19.52
  -2   4   9   93.62   33.40
  -2   4   9   76.90   24.61
   2   4  -9   68.81   18.83
   2   4  -9   48.95   21.36
  -2   4   9  140.84   57.95
   2   4  -9   72.60   28.66
   2   4  -9   32.70   16.77
  -2   4   8   15.44   20.05
   2   4  -8   11.61   20.99
  -2   4   8   -6.57   19.97
   2   4  -8    5.51    4.80
  -2   4   8   -0.87   10.54
   2   4  -8   -8.58   13.08
   2   4  -8   15.24   12.93
  -2   4   7  130.90   56.79
  -2   4   7  163.39   27.78
  -2   4   7  103.37   30.67
   2   4  -7  175.83   22.58
   2   4  -7  155.97   22.77
   2   4  -6  131.13   50.70
  -2   4   6  211.19   57.29
  -2   4   5  414.66   76.13
   2   4  -5  507.26   63.51
   2   4  -4  155.43   39.93
  -2   4   4  204.87   57.26
   2   4  -3  967.50   83.34
  -2   4   3  989.81   86.87
   2   4  -2  372.78   43.73
  -2   4   2  400.07   63.43
   2   4  -2  377.06   62.97
   2   4  -1  847.82   60.84
   2   4  -1  795.36   79.11
   2   4   0  557.52   75.00
   2   4   0  721.43   58.80
   2   4   1 2969.34  156.86
   2   4   1 3023.20  124.45
   2   4   2 1460.76  121.63
   2   4   2 1606.93  103.05
   2   4   3 1066.20  111.04
   2   4   3 1165.51   98.91
   2   4   4  995.30  100.43
   2   4   4 1097.93  114.02
   2   4   5 1057.24   64.20
   2   4   5 1095.13  122.42
   2   4   5 1236.94   63.02
   2   4   5  976.41  113.06
  -2   4  -6 1210.49   57.71
   2   4   6 1002.61   71.26
   2   4   6 1409.98   69.75
   2   4   6 1322.67   75.31
   2   4   6 1074.52  127.39
   2   4   6 1030.33  134.64
   2   4   6  875.83   61.76
   2   4   7  606.16   55.72
   2   4   7  589.80  100.49
  -2   4  -7  757.11   50.44
   2   4   7  784.99   62.91
   2   4   7  680.00  103.90
   2   4   7  850.86   58.50
   2   4   7  733.23   64.82
   2   4   8 1034.11   78.24
   2   4   8 1152.66   77.19
  -2   4  -8 1050.21   61.26
   2   4   8 1168.16   84.46
   2   4   8 1007.49  147.04
   2   4   8 1194.12   72.09
   2   4   8  885.24  131.20
   2   4   9 1058.34   81.11
   2   4   9 1062.07   82.71
  -2   4  -9  992.28   63.15
   2   4   9  961.48   74.20
   2   4   9 1036.40  147.35
   2   4   9 1057.61  163.75
  -2   4  -9  917.63   67.21
   2   4  10  516.99   56.17
  -2   4 -10  456.91   46.88
   2   4  10  524.10   61.87
   2   4  10  402.68  112.29
   2   4  10  557.57   65.89
  -2   4 -10  517.05   55.16
   2   4  11   78.94   31.12
   2   4  11   75.78   27.46
   2   4  11  101.28   28.73
  -2   4 -11   61.42   29.83
   2   4  11   93.60   35.50
   2   4  12  327.62   50.38
   2   4  12  370.80   50.58
   2   4  12  375.51   45.82
   2   4  12  348.42   45.48
   2   4  13  233.90   45.30
   2   4  13  199.59   34.72
   2   4  13  175.25   28.01
   2   4  13  226.59   32.04
   2   4  14  125.43   33.38
   2   4  14   79.64   18.21
   2   4  14  112.35   19.82
   2   4  14  149.16   29.00
   2   4  15   63.33   22.84
   2   4  15   57.24   17.40
  -2   5  16   35.74   13.45
   2   5 -16   58.33   20.33
  -2   5  16   16.96   12.87
  -2   5  16   38.41   19.77
  -2   5  15  164.06   35.23
  -2   5  15  131.57   28.07
  -2   5  15  109.17   21.70
  -2   5  15   84.09   24.25
  -2   5  14  261.15   47.70
  -2   5  14  269.25   43.68
   2   5 -14  267.79   42.69
  -2   5  14  161.51   26.75
  -2   5  13  741.83   70.65
  -2   5  13  653.27   64.09
  -2   5  13  593.73   54.75
   2   5 -13  708.56   62.99
   2   5 -12  402.34   42.00
  -2   5  12  510.04   59.19
   2   5 -12  441.56   49.26
  -2   5  12  431.99   49.39
   2   5 -12  351.93   44.66
   2   5 -11  225.82   39.67
   2   5 -11  204.78   32.16
   2   5 -11  207.60   32.79
  -2   5  11  102.97   59.07
  -2   5  11  223.14   39.89
   2   5 -11  224.15   32.20
  -2   5  10  581.56  109.77
   2   5 -10  504.87   43.42
  -2   5  10  590.47   64.71
   2   5 -10  528.05   49.43
   2   5 -10  493.99   53.66
  -2   5  10  609.43   57.72
   2   5 -10  541.45   45.35
   2   5  -9  775.21   52.57
  -2   5   9  897.40  141.75
  -2   5   9  933.48   78.39
   2   5  -9  861.85   57.60
   2   5  -9  812.53   67.55
  -2   5   9  900.27   67.48
   2   5  -9  789.89   53.53
  -2   5   8 1519.81   94.68
   2   5  -8 1594.27   72.41
   2   5  -8 1483.08   66.82
  -2   5   8 1684.45   84.04
  -2   5   8 1581.82  166.16
   2   5  -8 1291.10   80.54
   2   5  -8 1503.36   71.30
  -2   5   7 1294.92   61.13
  -2   5   7 1333.39   83.65
   2   5  -7 1623.08   68.13
   2   5  -7 1654.95   67.46
  -2   5   7 1775.22   82.01
  -2   5   7 1675.12  154.72
   2   5  -7 1620.31   69.30
   2   5  -6 2076.23   75.93
  -2   5   6 1584.52   84.27
  -2   5   6 2453.13  175.35
   2   5  -6 2109.82   74.41
   2   5  -6 2342.47  149.95
  -2   5   6 2189.93   88.41
   2   5  -5 1111.50  103.47
  -2   5   5 1056.70  111.54
   2   5  -4  703.25   80.96
  -2   5   4  816.60   96.48
  -2   5   3   31.63   35.22
   2   5  -3   42.85   22.52
   2   5  -2  806.81   90.27
  -2   5   2  965.27   88.50
  -2   5   1  738.26   77.69
   2   5  -1  631.24   48.68
   2   5  -1  556.04   68.31
   2   5   0  787.75   85.61
   2   5   0  827.49   58.54
   2   5   1  802.91   62.24
   2   5   1  684.35   86.18
   2   5   2  497.26   55.94
   2   5   2  418.77   82.80
   2   5   3   63.32   26.25
   2   5   3  119.99   61.07
   2   5   4  489.29   40.12
   2   5   4  442.51   62.91
   2   5   4  500.85   99.04
   2   5   5  136.88   50.09
   2   5   5   57.97   48.26
   2   5   5   85.44   28.11
   2   5   5  155.88   25.14
   2   5   5  157.78   27.14
   2   5   5   88.45   21.77
   2   5   5  136.29   25.02
   2   5   5  118.66   24.31
   2   5   6   85.11   25.15
   2   5   6   43.62   22.19
   2   5   6   82.89   26.41
   2   5   6   90.51   19.79
   2   5   6   66.04   18.87
   2   5   6   13.47   57.60
   2   5   6   95.85   23.98
   2   5   6   33.30   37.51
   2   5   7   -5.67   13.54
   2   5   7  -13.33   24.66
   2   5   7   25.42   39.23
   2   5   7   20.20   15.24
   2   5   7   49.21   42.09
   2   5   7   22.32   17.69
   2   5   8   23.16   27.12
  -2   5  -8   52.98   24.00
   2   5   8   54.74   38.84
   2   5   8   45.48   29.44
   2   5   8    7.36   49.06
   2   5   8   30.21   19.76
   2   5   8   15.80   23.20
   2   5   9  222.35   43.97
   2   5   9  190.17   71.25
   2   5   9  196.32   36.76
   2   5   9  103.50   46.88
   2   5   9  178.08   37.71
   2   5   9  225.82   39.57
  -2   5  -9  159.75   40.34
   2   5  10  183.13   41.20
   2   5  10  228.36   42.87
   2   5  10  204.68   42.72
   2   5  10  156.35   41.75
  -2   5 -10  160.46   38.49
   2   5  11  152.44   31.01
   2   5  11  151.97   37.31
   2   5  11  132.79   39.41
  -2   5 -11  182.97   31.40
   2   5  11  143.48   37.23
   2   5  12  130.92   32.86
   2   5  12  105.12   35.29
  -2   5 -12   92.39   24.80
   2   5  12  109.71   28.46
   2   5  12  158.34   37.79
   2   5  13   54.17   27.05
   2   5  13    2.53   14.30
   2   5  13   22.85   13.74
   2   5  13   12.71   13.74
   2   5  14  113.40   28.16
   2   5  14  118.33   21.40
   2   5  14   92.73   18.81
   2   5  14  140.75   27.49
   2   5  15  220.21   29.96
  -2   6  16   82.22   21.34
  -2   6  16   61.91   14.18
   2   6 -16   89.26   20.00
  -2   6  15   80.51   26.23
  -2   6  15   19.88   23.56
  -2   6  15   49.36   15.11
   2   6 -15   99.77   25.34
  -2   6  15   83.77   26.46
  -2   6  14  258.32   43.12
  -2   6  14  255.87   40.64
  -2   6  14  193.65   31.54
   2   6 -14  275.29   40.55
   2   6 -13  139.81   26.67
  -2   6  13  172.81   37.62
   2   6 -13  272.91   43.65
  -2   6  13  242.09   43.92
  -2   6  13  204.28   34.67
   2   6 -12   59.09   22.63
  -2   6  12  104.09   40.83
   2   6 -12   97.62   30.74
  -2   6  12  115.27   34.67
   2   6 -11   44.11   25.66
  -2   6  11   50.81   34.39
  -2   6  11   77.40   32.20
   2   6 -11   62.33   25.74
   2   6 -10   11.36   28.29
  -2   6  10   -9.77   25.37
  -2   6  10   36.72   26.65
   2   6 -10   28.08   25.43
   2   6 -10   12.16   15.66
   2   6  -9  187.85   41.02
  -2   6   9  158.90   38.19
   2   6  -9  181.32   34.41
  -2   6   9  189.39   34.87
   2   6  -9  158.51   28.84
   2   6  -8   80.26   32.74
  -2   6   8   68.34   29.00
   2   6  -8   96.42   21.86
  -2   6   8  138.26   71.43
   2   6  -8   97.23   26.27
  -2   6   8  135.03   31.88
   2   6  -8   73.47   19.89
  -2   6   8   61.14   15.44
   2   6  -7   66.08   28.90
  -2   6   7   74.59   48.73
  -2   6   7   28.59   26.04
   2   6  -7   23.63   14.90
  -2   6   7   -0.77   11.98
  -2   6   7   -1.52   18.87
   2   6  -7   33.71   15.76
   2   6  -7   38.42   15.82
   2   6  -6   30.58   26.36
   2   6  -6   12.15   21.37
  -2   6   6   63.66   24.90
   2   6  -6   27.80   17.68
  -2   6   6   21.96   20.53
   2   6  -6   23.32   15.64
  -2   6   6   36.41   36.78
  -2   6   6   29.70   16.67
   2   6  -6   -7.56    8.46
   2   6  -5   99.04   27.77
  -2   6   5   77.50   29.17
   2   6  -5  113.42   21.74
   2   6  -5  132.76   47.98
  -2   6   5  131.01   26.85
   2   6  -5  118.71   21.41
  -2   6   5   93.25   40.49
  -2   6   5  140.25   23.00
   2   6  -4  349.26   62.26
   2   6  -4  274.17   34.30
  -2   6   4  226.39   49.93
   2   6  -4  241.12   27.52
   2   6  -3  211.88   52.21
  -2   6   3  172.85   43.47
   2   6  -2   81.51   50.50
  -2   6   2  108.36   41.61
   2   6  -1  839.59   93.44
  -2   6   1  619.34   74.57
   2   6   0 1398.33  123.55
  -2   6   0 1498.23  108.37
   2   6   1 1088.67  112.73
   2   6   2  775.70   95.52
   2   6   3 1416.95  140.40
   2   6   3 1444.92   68.20
  -2   6  -3 1297.09   59.46
   2   6   3 1291.34   59.98
   2   6   3 1485.87   69.72
   2   6   4 2364.15  186.10
   2   6   4 2218.96   99.31
   2   6   4 2044.58   76.58
   2   6   4 2310.07   90.59
   2   6   4 2173.14   84.70
  -2   6  -4 1980.22   74.82
   2   6   4 2410.19   91.80
   2   6   5  720.28   54.06
   2   6   5  624.89   59.23
   2   6   5  712.62   47.88
   2   6   5  599.71   46.84
   2   6   5  758.02   56.35
  -2   6  -5  588.71   44.02
   2   6   5  595.52  106.12
   2   6   6  322.85   37.71
   2   6   6  307.84   87.59
   2   6   6  358.16   48.89
  -2   6  -6  350.18   47.43
   2   6   6  420.61   41.07
   2   6   6  355.13   37.92
   2   6   6  309.31   42.94
   2   6   6  416.27   42.78
   2   6   6  335.45   37.85
   2   6   7  818.37   65.99
   2   6   7  977.15   77.96
  -2   6  -7  762.69   65.38
   2   6   7  913.45   69.41
   2   6   7  836.06   70.55
   2   6   7  777.43  132.31
   2   6   7  893.70   65.66
   2   6   8  538.93   57.30
   2   6   8  541.93  107.97
   2   6   8  636.59   58.86
   2   6   8  560.25   68.11
   2   6   8  642.43   60.95
   2   6   8  580.00   63.23
  -2   6  -8  606.94   60.31
   2   6   9 1060.82   77.20
   2   6   9  993.78   85.02
  -2   6  -9 1061.22   78.39
   2   6   9 1100.42   78.86
   2   6   9 1029.87   82.02
   2   6   9 1069.32   76.92
   2   6  10  911.29   74.59
   2   6  10  976.40   80.69
  -2   6 -10  897.21   72.35
   2   6  10  918.64   75.01
   2   6  10  871.47   76.03
   2   6  11  533.35   60.79
   2   6  11  540.77   57.71
   2   6  11  635.96   61.31
   2   6  11  528.38   64.23
  -2   6 -11  607.04   57.78
   2   6  12  245.69   37.23
   2   6  12  272.58   43.75
   2   6  12  319.77   44.98
   2   6  12  295.69   44.05
  -2   6 -12  276.44   34.47
   2   6  13   62.68   24.05
  -2   6 -13   77.80   16.56
   2   6  13   54.72   15.51
   2   6  13   52.49   18.53
   2   6  13   98.74   22.39
   2   6  14   40.34   16.19
   2   6  14   37.05   19.17
   2   6  14   19.95    9.62
   2   6  14   36.78   12.49
  -2   7  15  203.11   31.23
  -2   7  15  206.52   28.64
  -2   7  15  211.64   27.65
  -2   7  14  392.52   48.76
  -2   7  14  463.45   48.51
   2   7 -14  516.78   47.51
  -2   7  14  417.78   43.74
  -2   7  13  230.10   42.09
  -2   7  13  288.50   45.83
  -2   7  13  245.45   36.97
   2   7 -13  265.02   39.92
   2   7 -13  207.71   31.86
   2   7 -12  146.12   32.01
  -2   7  12  235.37   44.53
  -2   7  12  217.86   37.84
   2   7 -12  177.21   38.69
  -2   7  11  179.02   47.56
   2   7 -11  157.50   34.43
   2   7 -11  181.26   45.10
  -2   7  11  173.43   42.20
  -2   7  10  573.29   66.54
   2   7 -10  462.22   56.11
   2   7 -10  448.99   48.68
  -2   7  10  479.52   56.25
  -2   7   9  536.68  104.69
  -2   7   9  621.43   67.29
   2   7  -9  563.62   51.36
  -2   7   9  615.88   60.75
   2   7  -9  518.79   60.50
   2   7  -8  863.41   72.17
  -2   7   8  838.03   74.44
  -2   7   8  843.84   67.83
   2   7  -8  801.22   57.99
  -2   7   8  624.23   49.41
  -2   7   8  847.20  129.40
   2   7  -7 1580.97   92.36
   2   7  -7 1722.26   79.14
  -2   7   7 1464.23   90.75
  -2   7   7 1713.11   88.86
  -2   7   7 1594.36  160.98
  -2   7   7 1433.44   72.70
  -2   7   6 1498.13   88.95
   2   7  -6 1679.61   75.16
  -2   7   6 1745.57   79.71
   2   7  -6 1749.75  138.47
  -2   7   6 1874.59   89.31
  -2   7   6 1907.13  172.07
   2   7  -6 1803.90   94.83
  -2   7   5 1426.96  143.57
   2   7  -5 1326.83   66.22
   2   7  -5 1400.67  122.77
  -2   7   5 1202.41   59.80
  -2   7   5 1176.90   69.85
   2   7  -5 1413.83   80.31
  -2   7   5 1415.77   70.52
   2   7  -5 1392.26   66.11
   2   7  -4  509.72   77.00
  -2   7   4  363.51   42.54
   2   7  -4  567.17   48.37
   2   7  -4  581.00   43.34
   2   7  -4  548.43   41.24
  -2   7   4  494.19   39.28
  -2   7   4  526.00   47.04
  -2   7   4  608.08   45.01
  -2   7   4  468.13   80.05
   2   7  -3  424.66   76.32
   2   7  -3  305.65   31.94
  -2   7   3  258.97   55.38
   2   7  -3  319.12   32.19
  -2   7   3  296.45   33.70
   2   7  -3  322.44   37.99
  -2   7   3  236.38   30.84
  -2   7   3  325.31   34.10
   2   7  -2  705.18   44.42
  -2   7   2  711.25   48.47
  -2   7   2  771.95   86.15
  -2   7   2  708.29   47.76
   2   7  -2  703.23   44.89
   2   7  -2  795.64   51.71
   2   7  -2  697.70   91.11
   2   7  -1  988.64  104.89
   2   7  -1  941.81   51.61
  -2   7   1  997.51   91.06
   2   7  -1  719.65   54.98
  -2   7   1  890.18   51.83
   2   7  -1  887.91   50.47
  -2   7   1  888.87   50.90
   2   7   0  480.34   82.59
   2   7   0  541.42   44.94
   2   7   0  534.02   38.77
  -2   7   0  493.38   39.02
  -2   7   0  430.33   58.54
   2   7   0  468.44   43.57
   2   7   0  479.91   38.65
  -2   7   0  536.57   40.83
   2   7   1 1038.89  116.36
  -2   7  -1  807.53   81.02
   2   7   1  883.01   58.62
  -2   7  -1  854.64   48.90
  -2   7  -1  876.00   52.14
   2   7   1 1011.62   59.16
   2   7   1  880.40   52.16
   2   7   1  859.87   50.01
   2   7   2  510.54   44.45
   2   7   2  500.21   41.52
   2   7   2  487.32   38.74
  -2   7  -2  447.25   38.52
   2   7   2  524.20   97.97
  -2   7  -2  420.07   34.41
   2   7   2  505.47   45.32
   2   7   3  138.33   25.28
   2   7   3  146.35   29.16
   2   7   3  157.69   25.46
   2   7   3  118.33   27.18
   2   7   3   95.56   21.55
  -2   7  -3  126.57   24.33
   2   7   3  128.15   49.23
  -2   7  -3  120.01   19.93
  -2   7  -4   96.35   22.25
   2   7   4   69.26   21.88
   2   7   4  102.21   24.68
   2   7   4   95.11   25.64
   2   7   4   65.99   20.14
  -2   7  -4  118.27   21.68
   2   7   4   57.76   22.65
   2   7   4   48.57   35.34
  -2   7  -5   76.96   20.50
   2   7   5   66.60   23.99
   2   7   5   35.44   21.23
   2   7   5   69.48   27.98
   2   7   5   50.81   22.19
   2   7   5   31.43   17.61
   2   7   5   59.09   21.80
  -2   7  -5   69.62   19.32
   2   7   5   23.84   29.80
   2   7   6  180.31   32.65
   2   7   6  209.36   40.95
   2   7   6  185.88   32.68
   2   7   6  193.72   34.71
   2   7   6  225.33   97.62
   2   7   6  194.96   30.48
   2   7   6  157.15   32.30
  -2   7  -6  143.91   24.84
  -2   7  -6  186.69   35.62
   2   7   7   30.44   26.75
   2   7   7   46.60   33.47
   2   7   7   85.60   66.38
   2   7   7   80.17   32.02
   2   7   7   58.65   25.16
   2   7   7    8.64   12.61
  -2   7  -7   46.66   32.11
   2   7   8   42.68   23.65
  -2   7  -8   69.56   32.04
   2   7   8   45.51   27.48
   2   7   8   20.48   28.11
   2   7   8   49.04   28.18
   2   7   8   60.30   47.28
   2   7   8   54.71   30.97
   2   7   9  159.33   37.38
   2   7   9  239.82   44.56
   2   7   9  222.29   38.04
   2   7   9  248.79   40.08
   2   7   9  204.21   40.53
  -2   7  -9  202.86   42.86
   2   7  10  101.90   28.87
  -2   7 -10  178.93   37.07
   2   7  10  175.00   44.42
   2   7  10  164.00   41.63
   2   7  10  164.28   40.34
   2   7  11   97.83   32.81
   2   7  11  143.52   37.11
   2   7  11  179.43   35.23
   2   7  11  139.66   34.25
  -2   7 -11  154.61   29.00
   2   7  12   94.96   26.96
  -2   7 -12   62.40   22.56
   2   7  12   55.82   29.73
   2   7  12   81.78   21.43
   2   7  12   84.24   23.57
   2   7  13   20.43   13.13
  -2   7 -13   48.81   15.27
   2   7  13   36.58   19.30
   2   7  13   64.48   16.82
   2   7  13   43.82   21.01
   2   7  14   50.03   16.42
   2   7  14   36.29   11.60
   2   7  14   27.66    9.98
  -2   8  15  121.72   22.85
  -2   8  15  139.92   26.82
  -2   8  15  183.92   22.15
   2   8 -14   49.69   13.60
  -2   8  14  102.06   27.72
   2   8 -14  151.51   28.51
  -2   8  14  103.72   19.84
  -2   8  14  108.26   26.51
  -2   8  13    4.47   21.21
   2   8 -13   61.32   22.92
  -2   8  13   43.77   20.85
   2   8 -13   -1.08   15.34
   2   8 -13   14.20   21.13
  -2   8  13   43.21   26.80
  -2   8  12   85.98   31.88
   2   8 -12   92.88   25.89
  -2   8  12   61.01   32.27
   2   8 -12   96.62   31.28
  -2   8  12  115.37   33.09
  -2   8  11   11.17   30.21
  -2   8  11   35.16   24.10
   2   8 -11   59.65   27.06
   2   8 -11  -20.51   16.10
   2   8 -10   70.06   35.50
  -2   8  10   61.69   36.46
   2   8 -10   63.43   23.44
  -2   8  10   77.40   33.44
   2   8  -9  102.18   37.03
  -2   8   9   99.77   36.81
  -2   8   9  100.00   32.50
   2   8  -9   64.46   28.19
   2   8  -8    9.62   33.96
  -2   8   8   70.07   30.36
   2   8  -8  -17.92   24.60
  -2   8   8   10.70   28.80
   2   8  -7   28.52   28.67
  -2   8   7   14.43   20.49
   2   8  -7   -2.17   22.90
  -2   8   7  -24.73   24.81
  -2   8   7    8.77   20.91
  -2   8   7   22.40   12.34
  -2   8   6  328.64   49.08
   2   8  -6  332.35   39.87
   2   8  -6  297.59   42.64
  -2   8   6  362.14   45.64
  -2   8   6  319.98   36.80
  -2   8   6  253.39   31.86
   2   8  -6  334.01   37.94
  -2   8   6  262.01   74.66
   2   8  -5  115.61   23.05
  -2   8   5   88.86   24.52
  -2   8   5   66.63   27.69
  -2   8   5   92.93   48.43
   2   8  -5  125.11   27.92
  -2   8   5  116.70   24.12
   2   8  -5  180.53   48.87
  -2   8   5  118.44   27.75
   2   8  -5  122.37   26.90
   2   8  -4  190.82   58.85
  -2   8   4  165.46   36.68
   2   8  -4  216.64   29.68
   2   8  -4  245.77   33.03
   2   8  -4  259.19   36.13
  -2   8   4  263.25   35.72
  -2   8   4  221.33   66.16
  -2   8   4  237.32   30.63
   2   8  -4  189.72   30.75
  -2   8   4  237.68   33.87
  -2   8   3  648.15   49.13
  -2   8   3  707.65   51.09
   2   8  -3  666.72   96.10
   2   8  -3  691.71   48.61
   2   8  -3  678.83   54.72
   2   8  -3  509.56   48.09
  -2   8   3  549.46   46.34
   2   8  -3  719.24   50.56
  -2   8   3  636.20   84.81
   2   8  -2  289.20   35.72
  -2   8   2  291.22   37.35
   2   8  -2  198.10   32.80
   2   8  -2  298.32   35.57
   2   8  -2  246.57   66.69
   2   8  -2  303.81   31.59
  -2   8   2  309.86   34.61
  -2   8   2  207.81   29.71
  -2   8   2  261.55   57.49
   2   8  -1  383.11   80.78
   2   8  -1  422.56   39.60
  -2   8   1  429.70   39.52
   2   8  -1  334.32   42.91
  -2   8   1  275.70   32.11
   2   8  -1  464.89   42.62
   2   8  -1  419.47   44.91
   2   8  -1  411.99   39.54
  -2   8   1  405.49   36.29
  -2   8   1  418.98   41.12
   2   8   0 1224.32  126.00
   2   8   0 1121.90   60.92
   2   8   0 1075.06   57.89
   2   8   0 1056.61   65.17
  -2   8   0 1158.44   61.46
   2   8   0 1084.04   70.10
  -2   8   0 1123.02   63.75
   2   8   0 1227.97   65.21
  -2   8   0 1165.99   57.83
  -2   8  -1 1268.06   66.99
   2   8   1 1444.63   71.45
   2   8   1 1355.11   67.09
  -2   8  -1 1308.35   64.49
   2   8   1 1340.67   65.40
   2   8   1 1313.64   76.16
  -2   8  -1 1336.73   68.46
   2   8   1 1387.24  143.74
  -2   8  -1 1399.93   65.18
   2   8   1 1221.75   70.68
   2   8   2 1796.68   84.04
   2   8   2 1939.68  168.23
   2   8   2 1931.53   80.80
   2   8   2 2038.31   82.46
   2   8   2 1956.89   92.41
  -2   8  -2 1691.43   77.22
  -2   8  -2 1841.50   75.95
  -2   8  -2 1868.15   83.24
   2   8   3  717.32   54.25
   2   8   3  760.00   54.73
  -2   8  -3  619.98   43.12
   2   8   3  634.73   53.53
  -2   8  -3  582.18   48.33
   2   8   3  662.34   50.45
   2   8   3  722.39  119.12
   2   8   3  716.94   53.54
  -2   8  -3  613.44   52.08
   2   8   4  811.92   61.82
   2   8   4  804.70   55.96
   2   8   4  772.74   56.70
  -2   8  -4  724.79   52.80
   2   8   4  834.81   60.74
  -2   8  -4  768.96   61.90
   2   8   4  808.83   61.14
   2   8   4  854.40  129.93
  -2   8  -5  416.92   43.95
   2   8   5  371.90   45.32
   2   8   5  353.05   44.93
   2   8   5  372.99   40.85
   2   8   5  357.34   41.34
   2   8   5  381.34   48.54
   2   8   5  384.38   89.31
   2   8   5  419.92   50.47
  -2   8  -5  387.91   48.31
   2   8   6  208.05   43.04
   2   8   6  249.50   38.85
   2   8   6  283.16   48.46
  -2   8  -6  226.93   34.63
   2   8   6  306.74   43.64
   2   8   6  271.06   39.78
   2   8   6  261.53   76.12
  -2   8  -6  260.29   43.27
   2   8   6  244.64   36.86
   2   8   7  375.96   96.36
  -2   8  -7  331.15   48.30
   2   8   7  405.56   53.80
   2   8   7  386.33   46.32
   2   8   7  294.14   40.96
   2   8   7  429.28   50.16
   2   8   7  341.88   48.89
   2   8   8  809.66   73.17
   2   8   8  817.69   70.24
   2   8   8  756.51   64.20
   2   8   8  743.24   66.12
  -2   8  -8  745.35   68.65
   2   8   9 1138.63   85.53
   2   8   9 1007.09   74.02
   2   8   9 1108.98   83.52
  -2   8  -9 1104.82   78.49
   2   8   9 1183.23   82.77
   2   8  10  432.02   50.71
   2   8  10  376.80   48.57
   2   8  10  414.00   52.08
  -2   8 -10  389.78   49.30
   2   8  11   80.43   25.50
  -2   8 -11   98.70   26.25
   2   8  11   71.63   30.38
   2   8  11    8.20   27.08
   2   8  11   63.85   23.48
   2   8  12  121.53   24.87
  -2   8 -12  183.07   28.37
   2   8  12  147.91   30.69
   2   8  12  165.64   30.74
   2   8  12  162.13   30.26
  -2   8 -13  139.34   19.27
   2   8  13  130.56   23.32
   2   8  13  161.32   27.11
   2   8  13  117.05   19.65
   2   9 -14  103.41   19.21
  -2   9  14  146.18   23.04
  -2   9  14  200.35   30.58
  -2   9  14  165.43   22.32
  -2   9  14  243.03   28.54
   2   9 -14  241.74   29.45
  -2   9  13  145.73   28.01
  -2   9  13  104.20   24.89
  -2   9  13  162.03   33.82
   2   9 -13  102.68   28.16
   2   9 -13  159.00   26.14
   2   9 -12  135.75   27.21
  -2   9  12  146.23   28.71
  -2   9  12  184.23   36.04
  -2   9  12  190.11   39.61
   2   9 -12  195.42   36.81
   2   9 -12  154.86   31.19
  -2   9  11  345.65   46.63
  -2   9  11  495.70   56.60
  -2   9  11  584.32   57.25
   2   9 -11  500.93   47.90
   2   9 -11  399.66   50.41
   2   9 -11  501.05   51.58
  -2   9  10  528.02   58.86
   2   9 -10  507.95   56.03
  -2   9  10  558.93   60.41
   2   9 -10  431.85   50.20
   2   9 -10  444.79   47.39
  -2   9   9  392.52   54.17
   2   9  -9  401.35   50.67
   2   9  -9  425.65   58.65
  -2   9   9  436.88   55.88
   2   9  -9  367.83   40.94
   2   9  -8  222.22   46.73
  -2   9   8  229.44   46.15
   2   9  -8  262.72   33.82
   2   9  -8  237.80   37.90
  -2   9   8  234.58   41.94
  -2   9   7  830.07   73.49
   2   9  -7  926.67   74.12
   2   9  -7  886.79   65.32
  -2   9   7  941.81   71.83
   2   9  -7  933.70   64.41
  -2   9   7  905.92   65.98
  -2   9   6  514.98   53.82
   2   9  -6  505.65   50.10
   2   9  -6  509.03   53.71
  -2   9   6  504.39   45.69
  -2   9   6  480.28   50.65
  -2   9   6  531.39   52.48
   2   9  -6  530.98   48.68
  -2   9   5  607.46   56.14
   2   9  -5  749.98   57.66
   2   9  -5  763.86   63.27
  -2   9   5  675.89   52.01
  -2   9   5  659.90   56.63
   2   9  -5  752.12   56.15
  -2   9   5  748.01   59.15
  -2   9   4  382.36   43.33
   2   9  -4  482.66   47.83
   2   9  -4  516.25   50.38
  -2   9   4  521.06   45.84
  -2   9   4  419.54   43.11
  -2   9   4  611.69   53.21
   2   9  -4  551.54   48.11
   2   9  -4  515.99   50.14
   2   9  -3  958.56   64.45
   2   9  -3  925.57   61.81
   2   9  -3  826.83   63.86
  -2   9   3  934.01   61.85
  -2   9   3  861.73   58.45
   2   9  -3  760.04  112.59
   2   9  -3  991.25   62.64
  -2   9   3 1070.02   67.23
   2   9  -2  618.03   49.53
   2   9  -2  511.75   49.64
  -2   9   2  560.41   47.40
  -2   9   2  470.80   42.48
   2   9  -2  522.92   49.26
   2   9  -2  589.39   49.50
   2   9  -2  520.04   47.57
   2   9  -2  503.97   99.17
  -2   9   2  540.98   50.08
   2   9  -1  448.70   41.48
  -2   9   1  431.18   40.67
   2   9  -1  486.82   87.74
   2   9  -1  422.19   50.05
  -2   9   1  430.71   45.13
   2   9  -1  422.61   44.21
   2   9  -1  467.90   44.88
  -2   9   1  426.91   36.54
   2   9  -1  358.90   40.39
   2   9   0   94.11   25.20
   2   9   0  118.83   42.95
   2   9   0   84.18   23.81
   2   9   0  104.60   30.98
  -2   9   0  113.68   28.37
   2   9   0   60.09   25.99
  -2   9   0  109.39   19.03
  -2   9   0  108.94   21.05
   2   9   1  307.49   39.71
   2   9   1  322.46   75.97
   2   9   1  351.53   41.81
   2   9   1  395.68   48.06
  -2   9  -1  304.83   40.06
  -2   9  -1  357.39   36.19
  -2   9  -1  352.80   38.73
  -2   9  -1  349.38   34.98
   2   9   2  232.11   95.94
   2   9   2  268.64   37.27
   2   9   2  272.85   33.90
   2   9   2  294.79   45.18
  -2   9  -2  252.08   37.14
  -2   9  -2  224.16   29.83
  -2   9  -2  288.12   32.48
   2   9   2  202.03   33.02
  -2   9  -2  309.28   33.65
   2   9   3  314.98   39.67
   2   9   3  306.52   38.58
   2   9   3  331.45   44.20
  -2   9  -3  289.97   38.29
   2   9   3  249.41   72.58
  -2   9  -3  343.61   39.75
  -2   9  -4   80.01   21.88
   2   9   4  117.49   24.83
   2   9   4  130.83   23.27
   2   9   4  153.17   58.94
   2   9   4  103.50   31.01
   2   9   4  106.77   25.72
   2   9   4  123.18   32.62
  -2   9  -4  123.11   28.23
   2   9   5  117.29   69.32
   2   9   5  114.14   30.74
   2   9   5  154.42   33.56
   2   9   5  159.52   30.06
   2   9   5  134.81   35.24
  -2   9  -5  132.26   24.48
   2   9   5  179.09   31.54
   2   9   5  142.65   35.74
  -2   9  -5  136.26   33.58
  -2   9  -6   29.64   25.89
   2   9   6  -13.28   19.50
   2   9   6   14.53   22.61
   2   9   6    6.95   19.92
   2   9   6    9.65   17.54
   2   9   6   35.69   23.41
  -2   9  -6   23.20   14.42
   2   9   6  -26.98   23.18
   2   9   6   33.36   21.95
  -2   9  -7   61.58   29.86
   2   9   7   83.30   26.54
   2   9   7  166.03   32.82
   2   9   7  126.97   32.48
   2   9   7   92.10   28.72
   2   9   7   95.07   32.28
  -2   9  -8   64.13   31.24
   2   9   8   25.05   30.40
   2   9   8   71.38   27.62
   2   9   8   98.16   28.67
   2   9   8   72.06   36.56
  -2   9  -9   -5.52   17.69
   2   9   9   16.72   21.82
   2   9   9    2.68   21.65
   2   9   9   -4.96   31.12
   2   9   9    2.66   32.04
  -2   9 -10   19.51   19.62
   2   9  10   -1.02   17.60
   2   9  10   34.22   20.48
   2   9  10   15.31   24.18
  -2   9 -11   99.16   21.20
   2   9  11  132.11   36.02
   2   9  11  112.42   27.80
   2   9  11  150.07   30.70
   2   9  12  142.95   27.22
  -2   9 -12  111.73   19.20
   2   9  12  192.24   31.65
   2   9  12  135.00   26.23
   2   9  13   59.76   20.46
  -2  10  13   50.94   19.52
   2  10 -13   37.65   20.71
   2  10 -13   44.81   15.34
  -2  10  13   71.92   20.49
  -2  10  12   63.69   20.49
   2  10 -12  112.40   25.57
  -2  10  12  115.32   29.31
   2  10 -12   63.37   22.77
   2  10 -12   57.60   24.35
  -2  10  11    7.36   13.76
   2  10 -11  -14.44   16.94
  -2  10  11   35.17   27.00
   2  10 -11   27.66   21.76
   2  10 -11   45.55   21.92
  -2  10  10  -11.65   18.99
   2  10 -10   31.71   24.20
  -2  10  10   32.84   32.49
   2  10 -10   70.38   25.59
   2  10 -10   45.78   23.81
  -2  10   9  260.24   44.37
   2  10  -9  311.87   45.89
   2  10  -9  309.77   44.02
  -2  10   9  311.01   51.36
   2  10  -9  319.93   41.31
   2  10  -8  -14.87   17.39
  -2  10   8    0.73   23.20
  -2  10   8   -0.10   21.44
   2  10  -8    6.01   17.64
   2  10  -8    7.97   25.82
   2  10  -7   -5.46   28.61
  -2  10   7   -2.98   14.74
   2  10  -7    1.52   26.77
  -2  10   7    1.43    8.58
  -2  10   7  -13.69   13.99
   2  10  -7   13.90   13.30
  -2  10   6   89.35   25.95
   2  10  -6   61.78   30.05
  -2  10   6  112.52   28.80
  -2  10   6   79.19   24.16
  -2  10   6   92.49   22.15
   2  10  -6   76.76   28.37
   2  10  -6   92.81   27.41
  -2  10   5  206.56   35.31
  -2  10   5  187.66   34.95
   2  10  -5  220.23   39.72
  -2  10   5  194.07   35.23
  -2  10   5  230.20   36.14
   2  10  -5  211.40   42.88
   2  10  -5  218.31   34.80
  -2  10   4  143.36   26.76
   2  10  -4  109.13   30.36
   2  10  -4  145.94   32.25
  -2  10   4  123.42   28.47
   2  10  -4   96.20   22.93
   2  10  -4  164.10   30.33
  -2  10   4  165.79   34.34
   2  10  -3  165.97   37.60
  -2  10   3  134.95   29.03
  -2  10   3  126.19   25.85
   2  10  -3  195.42   36.87
   2  10  -3  233.26   34.13
  -2  10   3  222.75   39.15
   2  10  -3  130.15   29.53
   2  10  -2  140.53   29.94
   2  10  -2  198.35   37.18
  -2  10   2  161.85   32.76
   2  10  -2  128.85   31.81
   2  10  -2  119.57   24.41
   2  10  -2  203.19   68.79
  -2  10   2  142.01   25.50
   2  10  -2  148.67   31.16
  -2  10   2  170.89   33.62
  -2  10   1  594.09   53.74
   2  10  -1  595.82   53.92
  -2  10   1  536.86   46.02
   2  10  -1  565.03   52.50
   2  10  -1  602.95   58.88
   2  10  -1  549.80   93.57
   2  10  -1  465.55   44.77
  -2  10   1  649.86   53.13
   2  10  -1  653.26   55.81
  -2  10   0  376.77   42.59
   2  10   0  396.74   46.11
   2  10   0  429.64   46.04
   2  10   0  335.29   43.22
   2  10   0  306.08   96.26
   2  10   0  442.79   52.67
  -2  10   0  390.06   40.93
  -2  10   0  390.84   39.15
   2  10   1  425.54   47.30
   2  10   1  425.34   85.06
  -2  10  -1  393.03   46.64
   2  10   1  431.96   51.77
   2  10   1  363.42   40.98
  -2  10  -1  389.58   38.33
  -2  10  -1  394.75   42.80
  -2  10  -2  271.67   37.52
   2  10   2  325.75   81.84
   2  10   2  305.83   40.02
   2  10   2  266.91   44.17
  -2  10  -2  327.34   42.50
  -2  10  -2  275.87   34.23
  -2  10  -2  267.20   32.48
   2  10   3  386.54  103.93
  -2  10  -3  311.58   41.30
   2  10   3  412.54   43.05
   2  10   3  393.14   44.88
   2  10   3  382.22   52.18
  -2  10  -3  366.77   42.26
  -2  10  -3  336.36   41.17
   2  10   4  328.62   46.50
   2  10   4  353.83   48.07
  -2  10  -4  307.90   44.69
  -2  10  -4  341.10   43.54
  -2  10  -4  371.90   42.55
   2  10   4  396.80   39.92
   2  10   4  373.82   96.12
   2  10   5  997.55   66.71
   2  10   5 1025.32   69.76
   2  10   5 1081.73   67.89
  -2  10  -5  955.05   64.42
   2  10   5  941.96   64.58
   2  10   5  990.52   70.31
  -2  10  -5 1079.93   75.29
   2  10   5 1076.44   77.71
   2  10   6  946.77   66.63
   2  10   6 1036.23   71.65
  -2  10  -6 1016.12   75.19
   2  10   6  945.07   64.89
  -2  10  -6  889.44   58.43
   2  10   6  915.40   68.70
   2  10   6  954.98   75.74
   2  10   6 1006.40   68.15
  -2  10  -7  820.85   70.11
   2  10   7  720.46   60.06
   2  10   7  703.20   59.20
   2  10   7  672.59   64.44
   2  10   7  775.99   71.24
   2  10   7  817.61   62.08
   2  10   8  373.30   44.93
   2  10   8  418.22   53.69
   2  10   8  373.23   49.95
   2  10   8  356.25   45.26
  -2  10  -8  411.71   50.18
   2  10   9  397.55   48.14
   2  10   9  409.52   49.07
   2  10   9  418.10   44.51
   2  10   9  369.85   48.32
  -2  10  -9  475.01   53.70
  -2  10 -10  428.43   42.38
   2  10  10  371.82   40.77
   2  10  10  373.00   41.71
   2  10  11  167.90   27.61
   2  10  11  130.54   31.10
  -2  10 -11  199.66   28.35
  -2  10 -12  161.83   22.01
   2  10  12  113.55   23.39
   2  10  12  155.43   24.32
   2  10  12  168.49   23.29
  -2  11  12  218.36   30.18
   2  11 -12  311.92   35.03
  -2  11  12  277.00   36.14
   2  11 -12  250.96   32.57
  -2  11  11  315.25   40.77
   2  11 -11  390.86   39.93
   2  11 -11  314.71   35.65
   2  11 -11  281.10   35.17
  -2  11  10  387.75   44.31
   2  11 -10  512.21   51.46
   2  11 -10  454.64   44.02
   2  11 -10  486.17   48.70
  -2  11  10  510.04   50.57
  -2  11   9  211.41   36.31
   2  11  -9  352.79   44.22
  -2  11   9  284.29   46.90
   2  11  -9  357.53   48.53
   2  11  -9  305.50   40.13
  -2  11   8  148.82   29.49
   2  11  -8  279.06   43.02
  -2  11   8  320.70   47.05
   2  11  -8  281.24   51.18
   2  11  -8  271.78   39.45
   2  11  -7  271.33   42.12
   2  11  -7  261.05   46.16
  -2  11   7  173.98   37.31
   2  11  -7  308.68   44.80
  -2  11   7  266.13   46.25
  -2  11   7  222.43   28.88
   2  11  -6  615.18   58.55
   2  11  -6  529.31   50.64
  -2  11   6  531.72   48.74
  -2  11   6  416.63   50.58
   2  11  -6  490.33   53.42
  -2  11   5  443.56   49.37
   2  11  -5  425.49   49.38
  -2  11   5  388.80   43.04
  -2  11   5  402.21   47.19
   2  11  -5  361.66   41.29
   2  11  -5  355.44   49.10
   2  11  -4  260.74   39.70
   2  11  -4  321.47   42.84
   2  11  -4  288.54   42.97
  -2  11   4  384.70   45.67
  -2  11   4  304.16   42.62
  -2  11   4  195.60   31.85
   2  11  -4  302.33   39.39
   2  11  -4  286.10   41.16
   2  11  -3  589.67   54.62
   2  11  -3  589.07   54.79
  -2  11   3  544.06   52.69
   2  11  -3  553.08   52.32
   2  11  -3  484.14   54.96
  -2  11   3  609.57   54.59
   2  11  -3  461.58   48.49
   2  11  -2  837.74   65.05
   2  11  -2  616.11   58.05
   2  11  -2  842.58   64.39
   2  11  -2  899.85   68.93
  -2  11   2  864.67   65.79
  -2  11   2  689.89   51.05
  -2  11   2  937.08   65.81
   2  11  -2  706.24   55.00
   2  11  -1  235.65   35.31
   2  11  -1  264.97   41.02
  -2  11   1  314.37   41.21
   2  11  -1  285.15   45.47
  -2  11   1  233.26   39.38
   2  11  -1  299.97   45.07
  -2  11   1  235.10   30.75
   2  11   0  307.92   43.82
   2  11   0  256.14   38.17
   2  11   0  321.22   48.35
  -2  11   0  322.25   44.14
   2  11   0  224.47   71.26
  -2  11   0  235.88   33.76
  -2  11   0  296.05   38.87
  -2  11  -1  183.39   34.22
   2  11   1  130.14   33.51
   2  11   1  146.10   73.34
  -2  11  -1  124.93   25.75
   2  11   1  193.32   43.63
   2  11   1  169.92   29.27
  -2  11  -1  156.19   25.60
  -2  11  -2  162.10   27.54
   2  11   2  176.56   35.74
   2  11   2  207.61   41.12
  -2  11  -2  181.32   36.62
  -2  11  -2  129.12   27.18
  -2  11  -2  155.79   24.54
  -2  11  -3   17.38   14.38
   2  11   3    5.79   22.25
   2  11   3   16.29   30.96
  -2  11  -3  -11.56   28.27
  -2  11  -3  -42.53   20.75
  -2  11  -4   65.56   16.91
   2  11   4   22.59   27.57
   2  11   4   24.02   29.88
  -2  11  -4   56.60   24.87
  -2  11  -4  -27.12   18.63
   2  11   4   26.73   31.07
  -2  11  -5  229.95   39.24
   2  11   5  264.80   46.18
   2  11   5  200.51   46.19
   2  11   5  213.94   33.18
  -2  11  -5  194.75   41.90
   2  11   5  194.51   39.08
  -2  11  -5  186.54   36.10
  -2  11  -6   84.90   32.16
   2  11   6   35.47   14.98
   2  11   6   56.06   31.41
   2  11   6   71.47   25.36
   2  11   6   21.50   24.27
   2  11   6   71.79   27.41
  -2  11  -6   51.50   22.09
   2  11   6   55.68   37.29
  -2  11  -6   18.83   25.73
  -2  11  -7   14.10   27.80
  -2  11  -7   31.68   24.69
   2  11   7   55.21   32.64
   2  11   7   42.08   21.97
   2  11   7   20.70   23.90
   2  11   7   21.54   19.37
  -2  11  -8   10.55   26.51
   2  11   8   17.51   21.02
   2  11   8   34.87   27.37
  -2  11  -8   18.46   18.22
   2  11   8   -0.89    9.00
   2  11   8    5.41   22.88
  -2  11  -9   36.84   25.50
   2  11   9   46.49   13.65
   2  11   9   57.40   26.75
   2  11   9   68.23   20.98
   2  11   9   26.22   22.18
  -2  11  -9   40.84   22.74
   2  11  10   24.95   21.48
   2  11  10   21.45   14.62
  -2  11 -10   25.41   16.99
   2  11  10   56.05   15.08
  -2  11 -10   39.56   17.84
  -2  11 -11   77.67   17.45
  -2  11 -11  110.96   19.92
  -2  12  11   60.92   16.64
   2  12 -11  113.05   18.91
  -2  12  11   94.86   22.80
   2  12 -11   78.63   16.31
   2  12 -10  -30.68   20.56
  -2  12  10   28.86   18.97
  -2  12  10   26.53   19.04
   2  12 -10  -14.82   19.00
   2  12 -10   40.89   19.92
   2  12  -9  -49.90   26.71
  -2  12   9  -13.93   10.50
   2  12  -9  -29.92   25.42
  -2  12   9  -17.06   23.57
   2  12  -9   16.38   21.88
   2  12  -8   37.92   21.66
   2  12  -8   16.99   26.68
  -2  12   8   52.53   28.32
   2  12  -8   22.59   22.01
  -2  12   7   31.04   24.99
   2  12  -7   33.24   31.37
   2  12  -7   -4.95   20.25
  -2  12   7   -6.63   16.77
   2  12  -7   -5.12   23.42
   2  12  -6   50.02   32.31
   2  12  -6   35.28   22.03
  -2  12   6   25.58   16.88
  -2  12   6   -3.49   23.70
   2  12  -6   66.24   33.17
   2  12  -6   27.80   25.78
   2  12  -5   46.25   31.55
   2  12  -5   84.26   26.86
  -2  12   5   34.25   20.53
   2  12  -5   26.24   27.96
  -2  12   5    4.83   27.95
   2  12  -5   40.51   26.47
   2  12  -4   62.41   29.70
   2  12  -4   67.40   26.33
  -2  12   4   97.06   28.86
   2  12  -4   50.29   29.91
   2  12  -4   14.93   25.95
   2  12  -4   49.98   27.65
   2  12  -3  406.06   50.68
   2  12  -3  377.61   44.72
   2  12  -3  446.21   52.18
   2  12  -3  374.19   48.48
  -2  12   3  498.55   51.07
   2  12  -3  313.60   43.63
  -2  12   3  523.17   54.24
   2  12  -2  689.30   61.42
   2  12  -2  626.05   57.12
   2  12  -2  650.23   60.00
  -2  12   2  727.03   59.98
  -2  12   2  626.13   56.28
   2  12  -2  587.94   55.40
   2  12  -1  245.03   46.85
  -2  12   1  224.95   33.37
   2  12  -1  247.74   44.52
  -2  12   1  286.61   45.07
   2  12  -1  240.02   39.22
   2  12  -1  208.73   36.30
  -2  12   1  223.10   35.14
  -2  12   0  169.27   29.56
   2  12   0  167.11   40.49
   2  12   0  141.78   39.40
  -2  12   0  202.99   40.10
  -2  12   0   78.04   26.99
  -2  12  -1  109.47   26.42
   2  12   1  143.89   43.16
  -2  12  -1  166.76   37.50
   2  12   1  142.82   38.02
  -2  12  -1   68.87   31.30
  -2  12  -2  301.93   46.00
   2  12   2  280.35   45.10
   2  12   2  240.70   41.86
   2  12   3  477.74   54.46
   2  12   3  533.05   57.25
  -2  12  -3  456.02   51.64
  -2  12  -3  427.50   47.73
  -2  12  -3  401.36   44.77
   2  12   4  686.13   60.44
  -2  12  -4  564.95   54.07
  -2  12  -4  565.10   52.26
   2  12   4  551.34   59.43
   2  12   4  540.73   60.72
  -2  12  -4  404.52   45.83
  -2  12  -5  927.79   68.01
   2  12   5 1057.21   70.25
  -2  12  -5  929.67   60.20
   2  12   5  934.75   64.39
   2  12   5  926.82   71.82
  -2  12  -5  875.69   63.96
   2  12   6  631.65   54.26
  -2  12  -6  705.77   57.73
   2  12   6  677.27   62.13
  -2  12  -6  573.47   51.38
  -2  12  -7  206.73   35.72
   2  12   7  208.48   40.24
  -2  12  -7  175.01   34.39
  -2  12  -8  228.57   37.93
   2  12   8  126.39   30.50
   2  12   8  242.83   36.82
  -2  12  -8  210.25   33.37
  -2  12  -9  138.87   27.46
  -2  12  -9   95.71   22.07
  -2  12 -10  149.99   26.74
   2  13 -10  365.92   38.91
   2  13 -10  469.29   36.48
   2  13 -10  356.41   37.11
   2  13  -9  390.27   41.04
   2  13  -9  447.63   39.55
   2  13  -9  260.31   30.27
  -2  13   9  208.09   30.38
   2  13  -9  338.24   38.88
   2  13  -8  339.15   37.75
   2  13  -8  265.03   37.09
   2  13  -8  239.66   35.47
   2  13  -8  286.48   39.82
  -2  13   8  211.89   32.26
   2  13  -7  204.35   34.10
  -2  13   7  215.22   33.12
   2  13  -7  256.83   38.56
   2  13  -7  218.62   36.89
   2  13  -7  214.38   39.45
   2  13  -6  195.59   34.27
   2  13  -6  295.49   38.57
  -2  13   6  203.46   33.49
   2  13  -6  192.98   38.96
   2  13  -6  225.88   34.13
   2  13  -5  238.44   37.26
   2  13  -5  325.62   44.00
  -2  13   5  290.00   37.04
   2  13  -5  256.46   40.88
   2  13  -5  240.13   39.80
   2  13  -4  294.65   40.97
  -2  13   4  278.54   39.04
   2  13  -4  201.58   34.91
   2  13  -4  249.77   43.74
   2  13  -4  236.91   37.49
   2  13  -4  240.69   38.58
   2  13  -3  639.66   56.51
   2  13  -3  572.11   53.07
  -2  13   3  705.24   56.75
   2  13  -3  479.44   50.32
   2  13  -3  568.15   55.15
   2  13  -2  581.31   56.42
  -2  13   2  643.96   56.19
   2  13  -2  540.41   54.26
   2  13  -2  469.80   50.29
   2  13  -1  156.04   35.43
  -2  13   1  227.17   41.48
   2  13  -1  149.90   35.15
   2  13   0  199.85   39.45
   2  13   0  229.15   42.02
  -2  13   0  223.30   38.36
  -2  13   0  148.81   27.10
   2  13   1   36.84   30.66
   2  13   1   61.23   31.05
  -2  13  -1   24.69   24.82
  -2  13  -1   -2.13   13.96
   2  13   2   73.63   27.04
   2  13   2  140.05   36.25
  -2  13  -2   96.28   30.39
  -2  13  -2   32.87   20.88
   2  13   3   93.64   32.55
  -2  13  -3   60.38   26.06
   2  13   3  100.99   30.09
   2  13   3  112.61   29.23
  -2  13  -3   40.65   21.81
  -2  13  -4   -5.61   24.80
   2  13   4   18.43   22.75
   2  13   4   25.63   26.55
   2  13   4   43.63   20.42
  -2  13  -4   -4.24   11.54
  -2  13  -4    7.06   21.25
  -2  13  -5   30.18   19.75
   2  13   5   49.70   23.80
   2  13   5   47.87   18.87
  -2  13  -5   14.16   18.35
   2  13   5   12.32   20.67
  -2  13  -5  -13.53   18.27
  -2  13  -6    5.46   18.93
   2  13   6  -20.05   20.96
  -2  13  -6   -7.25   16.39
  -2  13  -7   -3.10   19.18
   2  13   7   15.67   16.25
  -2  13  -7  -14.67   15.55
  -2  13  -8    2.93   18.59
  -2  13  -8  -27.08   15.69
   2  13   8    4.00   15.61
   2  14  -8    5.73   16.20
   2  14  -8    3.36   15.29
   2  14  -7  -18.43   19.23
   2  14  -7   14.39   14.23
   2  14  -7   34.33   20.73
   2  14  -7    1.56   13.09
   2  14  -6  -14.51   14.42
  -2  14   6    1.59    8.47
   2  14  -6   -9.17   18.14
   2  14  -6   13.90   17.90
   2  14  -6   15.97   18.96
   2  14  -5   95.79   25.76
   2  14  -5  134.91   26.83
   2  14  -5   46.17   23.50
  -2  14   5  113.20   23.76
   2  14  -5   80.46   22.98
   2  14  -4   63.89   21.06
  -2  14   4   99.14   20.91
   2  14  -3  120.13   31.62
   2  14  -3   72.27   28.10
  -2  14   3   82.82   21.57
   2  14  -2   94.77   24.42
   2  14  -2  101.93   29.26
  -2  14   2  107.53   28.99
   2  14  -1  199.35   31.47
   2  14  -1  201.05   34.55
  -2  14   1  234.18   35.25
   2  14   0  330.83   42.96
  -2  14   0  302.88   42.08
   2  14   0  241.08   36.23
   2  14   1   90.54   25.80
   2  14   1   92.46   29.94
  -2  14  -1   83.40   25.75
   2  14   2  210.77   31.51
  -2  14  -2  207.85   32.41
   2  14   2  205.44   37.90
   2  14   2  161.36   31.73
   2  14   3  379.30   39.25
   2  14   3  334.23   36.22
  -2  14  -3  265.34   34.77
   2  14   3  321.63   40.19
   2  14   4  326.82   35.84
   2  14   4  306.69   35.31
  -2  14  -4  263.17   32.99
   2  14   4  249.68   38.12
   2  14   5  387.59   39.61
  -2  14  -5  152.44   26.86
   2  14   6  492.16   40.89
   2  15  -5  184.87   23.49
   2  15  -4  383.28   33.71
  -2  15   4  350.97   31.92
   2  15  -3  379.50   35.80
  -2  15   3  387.26   34.94
   2  15  -2  134.18   22.70
  -2  15   2  120.28   20.41
   2  15  -2   83.46   23.04
   2  15  -1  168.60   24.75
   2  15  -1  139.17   28.55
   2  15   0   97.59   24.64
   2  15   0  131.06   26.77
  -2  15   0  113.03   24.23
   2  15   1    9.40   13.38
   2  15   1   17.82   16.77
  -2  15  -1   55.04   18.87
   2  15   1   55.19   19.22
   2  15   2  102.44   24.83
  -2  15  -2  103.67   19.67
   2  15   2   79.28   24.68
   2  15   2   75.12   20.12
   2  15   3  101.19   21.61
   2  15   3   88.26   19.82
  -2  15  -3   59.75   18.78
   2  15   3   85.01   18.87
   2  15   4   15.00   11.00
   3 -15  -3    5.98   14.82
   3 -15  -3   20.81   14.27
   3 -15  -2   37.18   17.01
   3 -15  -2   36.15    9.18
   3 -15  -1   -7.67   13.68
   3 -15  -1   27.41   14.37
   3 -15   0  109.72   16.60
   3 -14  -7   70.95   18.24
   3 -14  -6  286.81   29.49
   3 -14  -6  223.76   32.99
   3 -14  -5  270.53   28.16
   3 -14  -5  360.06   34.51
   3 -14  -5  369.45   38.06
   3 -14  -4  388.72   42.58
   3 -14  -4  275.51   27.84
   3 -14  -4  361.59   35.68
   3 -14  -3  353.68   36.42
   3 -14  -3  486.80   42.98
   3 -14  -3  465.79   39.35
   3 -14  -2  240.35   32.76
   3 -14  -2  272.95   34.92
   3 -14  -2  259.08   32.92
   3 -14  -1   44.92   22.89
   3 -14  -1  113.42   29.02
   3 -14  -1   95.75   21.24
   3 -14   0   91.33   24.97
   3 -14   0  142.41   25.50
   3 -14   0  130.23   24.40
   3 -14   1   69.50   17.43
   3 -14   1   47.88   11.61
   3 -14   2  104.20   19.27
   3 -14   2  136.46   22.02
   3 -14   2  121.77   27.08
   3 -14   3  154.08   19.91
   3 -14   3  168.27   22.82
   3 -14   3  214.70   31.44
   3 -14   4   60.56   11.99
   3 -14   4  103.27   21.60
   3 -13  -9   25.96   17.85
   3 -13  -9   34.22   18.18
   3 -13  -8   27.25    8.35
   3 -13  -8    9.01    6.68
   3 -13  -8   13.06   20.66
   3 -13  -7    0.06   10.37
   3 -13  -7  -15.43   18.60
   3 -13  -7   14.93   12.82
   3 -13  -6   -2.07    8.00
   3 -13  -6   -1.42    9.69
   3 -13  -6  -13.98   19.55
   3 -13  -5   -9.69   15.60
   3 -13  -5   11.20   23.40
   3 -13  -5    4.55   17.72
   3 -13  -4  -13.16   11.91
   3 -13  -4   -3.62    5.17
   3 -13  -4   -4.53   16.82
   3 -13  -4   20.98   12.15
   3 -13  -3  -11.81   18.05
   3 -13  -3   19.08   15.74
   3 -13  -3   22.92   18.79
   3 -13  -3   -9.27   20.02
   3 -13  -2   11.81   16.79
   3 -13  -2   82.99   27.30
   3 -13  -2   76.56   18.76
   3 -13  -2   34.40   22.16
   3 -13  -1   33.54   18.30
   3 -13  -1   80.27   20.66
   3 -13  -1   77.51   31.21
   3 -13  -1   90.14   26.09
   3 -13   0   66.06   19.45
   3 -13   0   83.48   24.24
   3 -13   0   53.06   25.64
   3 -13   0   87.26   21.94
   3 -13   1   45.47   19.83
   3 -13   1   50.96   24.35
   3 -13   2  120.44   30.26
   3 -13   2  104.99   24.44
   3 -13   3  335.11   39.59
   3 -13   3  315.85   34.61
   3 -13   4  379.35   35.23
   3 -13   4  385.31   42.98
   3 -13   4  323.71   31.33
   3 -13   5  261.31   31.39
   3 -13   5  294.83   29.46
   3 -13   5  331.92   36.74
   3 -13   6  140.90   18.70
   3 -13   6  125.42   25.17
   3 -13   7  107.45   19.82
   3 -12 -11  142.29   24.18
   3 -12 -11  112.98   22.74
   3 -12 -10  251.09   32.32
   3 -12 -10  164.97   26.49
   3 -12  -9  219.64   27.10
   3 -12  -9  252.36   34.77
   3 -12  -8   99.94   21.69
   3 -12  -8  142.31   23.43
   3 -12  -8  177.12   30.11
   3 -12  -7   74.76   20.72
   3 -12  -7  121.73   21.11
   3 -12  -7  111.23   32.88
   3 -12  -6  319.73   34.38
   3 -12  -6  314.47   41.82
   3 -12  -5  392.44   43.95
   3 -12  -5  356.36   41.56
   3 -12  -5  335.91   51.54
   3 -12  -5  493.16   50.35
   3 -12  -4  418.31   44.12
   3 -12  -4  398.93   56.25
   3 -12  -4  502.03   48.94
   3 -12  -4  484.71   50.63
   3 -12  -3  337.75   39.82
   3 -12  -3  383.78   51.16
   3 -12  -3  410.86   48.60
   3 -12  -3  480.02   47.68
   3 -12  -2  570.60   63.52
   3 -12  -2  483.17   47.79
   3 -12  -2  625.57   55.10
   3 -12  -2  593.38   51.92
   3 -12  -1  296.90   39.57
   3 -12  -1  339.56   46.73
   3 -12  -1  384.33   44.31
   3 -12  -1  352.85   45.46
   3 -12   0   76.13   27.16
   3 -12   0  105.49   24.39
   3 -12   0  108.34   26.90
   3 -12   0   76.60   26.19
   3 -12   1   80.27   29.17
   3 -12   1   86.47   26.81
   3 -12   1   44.29   24.86
   3 -12   1   74.99   28.01
   3 -12   2  252.00   35.71
   3 -12   2  294.65   41.55
   3 -12   2  226.39   40.54
   3 -12   2  266.25   40.11
   3 -12   3  231.93   38.71
   3 -12   3  226.43   34.50
   3 -12   3  228.98   34.26
   3 -12   4  112.38   23.00
   3 -12   4   91.12   30.84
   3 -12   4   53.98   17.76
   3 -12   5  123.13   25.76
   3 -12   5  165.68   29.73
   3 -12   5  135.25   22.99
   3 -12   6  113.73   23.63
   3 -12   6  110.68   26.24
   3 -12   6   65.55   18.08
   3 -12   7    1.23    8.95
   3 -12   7   -8.39   11.37
   3 -12   7   10.44   20.41
   3 -12   8  -17.00   13.56
   3 -12   8   17.15   11.93
   3 -11 -12  211.25   26.80
   3 -11 -12  214.81   25.46
   3 -11 -12  196.13   26.19
   3 -11 -11   85.65   14.92
  -3 -11  11  169.61   28.27
   3 -11 -11  182.52   29.71
   3 -11 -11  150.65   30.86
   3 -11 -10    6.77    8.27
   3 -11 -10   -7.58   17.58
   3 -11 -10    7.01   21.22
  -3 -11  10   21.50   17.00
   3 -11  -9  115.74   22.00
  -3 -11   9  106.61   27.85
   3 -11  -9   88.70   20.52
   3 -11  -9   93.06   32.48
   3 -11  -8    8.06   13.17
   3 -11  -8   27.33   19.01
   3 -11  -8   36.71   24.07
  -3 -11   8   33.63   17.90
   3 -11  -7   42.06   18.09
   3 -11  -7   16.29   18.90
   3 -11  -7   27.61   28.71
   3 -11  -6  170.04   44.17
   3 -11  -6  120.87   26.39
   3 -11  -6   95.48   27.81
   3 -11  -6   84.80   33.96
   3 -11  -5   53.02   22.80
   3 -11  -5   39.94   31.46
   3 -11  -5   34.33   27.83
   3 -11  -5   25.43   23.63
   3 -11  -4   18.66   22.15
   3 -11  -4   23.35   18.69
   3 -11  -4   41.99   21.09
   3 -11  -4   39.07   28.54
   3 -11  -3   66.29   28.02
   3 -11  -3   99.33   25.19
   3 -11  -3   81.18   30.05
   3 -11  -3  101.29   26.09
   3 -11  -2  119.33   32.33
   3 -11  -2  127.78   36.07
   3 -11  -2  106.33   31.07
   3 -11  -2  125.79   35.51
   3 -11  -1    0.90   11.26
   3 -11  -1   26.85   17.29
   3 -11  -1   46.75   28.99
   3 -11  -1   62.97   25.96
   3 -11   0   27.23   21.65
   3 -11   0   -5.41   25.36
   3 -11   0   -1.70   15.11
   3 -11   0    2.82   16.35
   3 -11   1  266.60   42.20
   3 -11   1  215.03   37.68
   3 -11   1  269.02   39.99
   3 -11   1  205.98   41.90
   3 -11   2  411.43   45.52
   3 -11   2  414.58   48.57
   3 -11   2  492.11   53.79
   3 -11   2  492.47   46.70
   3 -11   3  508.90   53.60
   3 -11   3  497.52   52.91
   3 -11   3  399.04   50.04
   3 -11   3  433.74   43.57
   3 -11   4  603.31   55.39
   3 -11   4  485.65   56.52
   3 -11   4  603.96   57.21
   3 -11   4  514.25   45.39
   3 -11   5  352.85   44.10
   3 -11   5  308.10   42.49
   3 -11   5  347.92   39.78
   3 -11   6  251.10   35.67
   3 -11   6  210.54   36.64
   3 -11   6  220.57   30.40
   3 -11   7  292.89   34.39
   3 -11   7  256.47   29.05
   3 -11   7  274.51   38.26
   3 -11   8  152.28   23.95
   3 -11   8  125.84   18.11
   3 -11   8  149.19   25.50
   3 -11   9  202.12   25.66
   3 -11   9  156.69   26.40
   3 -10 -13  241.43   28.92
   3 -10 -13  300.46   32.69
  -3 -10  13  238.42   26.22
   3 -10 -12  163.68   20.79
   3 -10 -12  168.05   27.45
   3 -10 -12  226.45   30.55
   3 -10 -11  126.92   22.54
   3 -10 -11  162.07   31.23
   3 -10 -11  165.33   36.00
   3 -10 -10  249.04   36.08
   3 -10 -10  341.67   48.00
   3 -10 -10  387.81   42.43
   3 -10  -9  517.01   45.83
   3 -10  -9  563.53   48.79
   3 -10  -9  644.10   59.17
   3 -10  -8  167.31   29.13
   3 -10  -8  175.45   28.98
   3 -10  -8  216.57   43.97
   3 -10  -7  273.72   34.58
   3 -10  -7  281.54   51.88
   3 -10  -7  330.15   46.38
   3 -10  -7  307.58   40.58
  -3 -10   7  362.76   38.91
   3 -10  -6  586.47   53.74
   3 -10  -6  522.78   50.66
   3 -10  -6  597.80   59.59
   3 -10  -6  592.14   65.77
   3 -10  -5  657.51   53.04
   3 -10  -5  643.83   60.86
   3 -10  -5  700.74   69.30
   3 -10  -5  760.95   61.07
   3 -10  -4  690.65   57.78
   3 -10  -4  679.47   66.37
   3 -10  -4  702.66   60.42
   3 -10  -4  768.53   59.83
   3 -10  -3  479.79   52.59
   3 -10  -3  647.57   58.27
   3 -10  -3  537.57   52.17
   3 -10  -3  584.05   61.17
   3 -10  -2  359.70   45.80
   3 -10  -2  263.10   82.81
   3 -10  -2  402.31   47.82
   3 -10  -2  444.31   52.53
   3 -10  -2  387.73   44.49
   3 -10  -1  806.22   69.58
   3 -10  -1  842.45   65.57
   3 -10  -1  874.77   62.96
   3 -10  -1  739.55   61.81
   3 -10   0  252.75   75.82
   3 -10   0  245.72   35.58
   3 -10   0  248.59   38.93
   3 -10   0  203.90   35.76
   3 -10   0  275.69   42.47
   3 -10   0  248.66   41.85
   3 -10   1  204.53   37.65
   3 -10   1  228.29   37.84
   3 -10   1  200.07   35.54
   3 -10   1  207.68   36.23
   3 -10   2  607.43   59.41
   3 -10   2  544.03   54.36
   3 -10   2  526.95   56.32
   3 -10   2  555.77   54.18
   3 -10   3  602.23   57.03
   3 -10   3  525.92   55.62
   3 -10   3  642.88   55.80
   3 -10   3  558.18   52.34
   3 -10   4   91.94   29.01
   3 -10   4  137.19   31.37
   3 -10   4   86.40   30.53
   3 -10   4  117.45   29.11
   3 -10   5   74.58   30.01
   3 -10   5   57.81   26.20
   3 -10   5   43.26   24.53
   3 -10   5   61.64   16.32
   3 -10   6   53.75   23.02
   3 -10   6   58.54   27.88
   3 -10   6   -4.08   17.27
   3 -10   6   62.17   17.29
   3 -10   7   25.40   20.04
   3 -10   7   46.82   25.78
   3 -10   7   19.98   10.92
   3 -10   8   71.42   21.69
   3 -10   8   18.56   15.24
   3 -10   8   43.46   23.38
   3 -10   9   28.91   17.56
   3 -10   9   -1.37   17.52
   3 -10  10   25.77   20.09
   3 -10  10   16.44   12.61
   3  -9 -14  120.97   19.88
   3  -9 -13   -6.71   12.25
   3  -9 -13   16.81   16.11
   3  -9 -12   77.26   21.68
   3  -9 -12   69.73   18.32
   3  -9 -12   17.42   20.39
   3  -9 -11  115.96   35.07
   3  -9 -11   83.18   25.91
   3  -9 -11   98.73   31.31
   3  -9 -10   32.98   19.29
   3  -9 -10   68.51   33.81
   3  -9  -9  281.75   36.44
   3  -9  -9  345.52   39.24
   3  -9  -8  138.01   32.00
   3  -9  -8  146.43   33.19
   3  -9  -8  164.56   37.31
   3  -9  -7  102.84   26.67
   3  -9  -7  104.21   36.32
   3  -9  -7   96.04   28.31
   3  -9  -7  113.73   34.69
   3  -9  -6   34.57   16.56
   3  -9  -6   70.93   31.74
   3  -9  -6   64.56   26.13
   3  -9  -6   59.82   29.20
   3  -9  -5   11.95   26.85
   3  -9  -5   -1.20   16.88
   3  -9  -5   31.80   18.59
   3  -9  -5   16.55   25.21
   3  -9  -4   23.11   15.61
   3  -9  -4   -6.66   23.69
   3  -9  -4    6.31   17.42
   3  -9  -4   19.20   25.20
   3  -9  -3   95.77   33.98
   3  -9  -3   52.69   22.25
   3  -9  -3   78.88   25.81
   3  -9  -3   96.17   28.58
   3  -9  -3   37.44   39.79
   3  -9  -3   98.48   26.81
   3  -9  -3   82.85   32.92
   3  -9  -2  100.81   28.26
   3  -9  -2   39.63   54.65
   3  -9  -2   72.22   25.77
   3  -9  -2  112.92   29.26
   3  -9  -2  123.44   33.97
   3  -9  -2   89.86   29.74
   3  -9  -1  197.38   38.35
   3  -9  -1  267.92   39.36
   3  -9  -1  180.96   66.45
   3  -9  -1  249.10   38.65
   3  -9  -1  259.11   39.62
   3  -9  -1  271.98   44.47
   3  -9   0  281.64   40.66
   3  -9   0  343.28   44.51
   3  -9   0  251.77   38.08
   3  -9   0  318.71   82.68
   3  -9   0  375.52   44.61
   3  -9   0  314.00   41.09
   3  -9   1  678.87   58.83
   3  -9   1  560.65  106.65
   3  -9   1  565.59   51.18
   3  -9   1  583.12   56.03
   3  -9   1  812.87   66.17
   3  -9   1  635.61   56.50
   3  -9   2  353.56   44.47
   3  -9   2  278.64   75.70
   3  -9   2  367.17   46.53
   3  -9   2  342.07   43.04
   3  -9   2  332.95   39.61
   3  -9   3  147.91   96.29
   3  -9   3  160.57   35.50
   3  -9   3  137.70   30.78
   3  -9   3  132.88   31.85
   3  -9   4  219.23   39.19
   3  -9   4  197.41   36.51
   3  -9   4  228.60   37.62
   3  -9   5  672.24   55.93
   3  -9   5  639.85   58.78
   3  -9   5  649.30   57.42
   3  -9   6  562.35   57.82
   3  -9   6  555.47   53.94
   3  -9   6  548.30   51.43
   3  -9   7  739.81   66.21
   3  -9   7  707.73   52.43
   3  -9   8  297.88   46.11
   3  -9   9  272.36   41.28
   3  -9   9  248.65   35.64
   3  -9  10  370.81   42.20
   3  -9  10  311.12   36.58
   3  -9  10  292.87   32.18
   3  -9  11  215.24   30.09
   3  -9  11  146.60   25.63
   3  -8 -15   40.81   16.70
   3  -8 -14  112.62   21.52
   3  -8 -14   91.58   19.84
   3  -8 -14   57.87   21.04
   3  -8 -13   98.57   22.78
   3  -8 -13  108.52   27.11
   3  -8 -13  102.43   24.11
   3  -8 -12  188.09   29.66
   3  -8 -12  212.04   36.10
   3  -8 -12  172.84   39.16
   3  -8 -11  182.80   43.34
   3  -8 -11  173.52   27.69
   3  -8 -11  162.69   35.65
   3  -8 -10  353.20   36.94
   3  -8 -10  420.20   53.31
   3  -8  -9  687.54   61.67
   3  -8  -9  687.23   57.73
   3  -8  -9  718.11   54.07
   3  -8  -8  533.34   51.97
   3  -8  -8  513.02   53.11
   3  -8  -8  575.12   54.10
   3  -8  -8  535.41   63.10
   3  -8  -8  584.75   56.02
   3  -8  -7  750.71   70.69
   3  -8  -7  789.26   61.35
   3  -8  -7  717.47   54.98
   3  -8  -7  834.79   63.59
   3  -8  -6  861.32   58.08
   3  -8  -6  910.36   64.24
   3  -8  -6  891.76   64.97
   3  -8  -6  928.16   76.72
   3  -8  -5  554.32   48.88
   3  -8  -5  653.21   54.51
   3  -8  -5  611.15   60.66
   3  -8  -5  644.85   53.99
   3  -8  -4  304.06   37.80
   3  -8  -4  327.79   39.18
   3  -8  -4  322.99   47.75
   3  -8  -4  247.86   43.95
   3  -8  -4  330.11   39.12
   3  -8  -3  334.50   36.74
   3  -8  -3  266.95   78.02
   3  -8  -3  387.92   45.17
   3  -8  -3  305.75   41.70
   3  -8  -3  333.78   38.35
   3  -8  -3  328.69   44.23
   3  -8  -3  371.69   41.04
   3  -8  -2  494.42   49.38
   3  -8  -2  487.39   47.56
   3  -8  -2  445.36   94.80
   3  -8  -2  523.36   51.91
   3  -8  -2  405.24   46.74
   3  -8  -2  492.50   47.08
   3  -8  -1  864.56  126.54
   3  -8  -1  909.25   63.99
   3  -8  -1  789.32   63.30
   3  -8  -1  854.81   57.70
   3  -8  -1  892.53   59.69
   3  -8  -1  910.81   65.70
   3  -8   0 1111.20  141.47
   3  -8   0 1245.66   78.13
   3  -8   0 1021.73   71.26
   3  -8   0 1165.68   68.99
   3  -8   0 1169.25   72.41
   3  -8   0 1121.47   66.17
   3  -8   1  328.37   41.21
   3  -8   1  306.35   82.58
   3  -8   1  374.91   39.84
   3  -8   1  317.20   39.47
   3  -8   1  305.40   37.25
   3  -8   2  459.16   46.21
   3  -8   2  563.68  113.18
   3  -8   2  456.29   46.29
   3  -8   2  504.08   48.86
   3  -8   3  361.10   43.97
   3  -8   3  280.63   75.68
   3  -8   3  326.78   39.83
   3  -8   3  334.56   39.26
   3  -8   4  160.08   64.91
   3  -8   4  146.04   31.14
   3  -8   4  133.90   32.64
   3  -8   5  328.65   46.53
   3  -8   5  293.75   42.72
   3  -8   6  284.12   48.07
   3  -8   6  279.37   40.84
   3  -8   7  134.41   37.34
   3  -8   7  116.69   29.32
   3  -8   8   66.91   29.94
   3  -8   9   32.71   25.52
   3  -8  10   19.24   20.45
   3  -8  11   16.27    8.14
   3  -8  11   25.54   17.03
   3  -8  11    9.00    9.83
   3  -8  12    6.22   11.39
   3  -8  12   53.07   23.48
   3  -7 -15  268.74   28.35
   3  -7 -15  246.36   33.87
   3  -7 -14  222.96   25.90
   3  -7 -14  228.95   33.04
   3  -7 -14  205.15   25.56
   3  -7 -14  231.32   31.99
   3  -7 -13  123.81   22.22
   3  -7 -13  140.54   29.74
   3  -7 -12  162.15   27.08
   3  -7 -12  123.52   38.24
   3  -7 -12  127.04   29.29
   3  -7 -11   27.10   13.10
   3  -7 -11   78.60   27.85
   3  -7 -11   50.12   30.24
   3  -7 -10  119.27   30.61
   3  -7 -10  120.42   28.09
   3  -7 -10  101.00   32.76
   3  -7  -9   17.82   18.03
   3  -7  -9   47.42   22.03
   3  -7  -9   39.02   28.09
   3  -7  -8  148.43   34.58
   3  -7  -8  165.34   33.76
   3  -7  -8  198.26   41.10
   3  -7  -8  175.23   33.15
   3  -7  -8  224.20   40.12
   3  -7  -7   67.15   24.32
   3  -7  -7   29.09   20.99
   3  -7  -7   24.04   21.92
   3  -7  -7   50.11   21.80
   3  -7  -6   87.40   26.67
   3  -7  -6   81.74   19.32
   3  -7  -6   59.31   26.27
   3  -7  -6   82.29   33.45
   3  -7  -5   -5.13   13.28
   3  -7  -5   12.94   16.27
   3  -7  -5   29.62   19.87
   3  -7  -5    5.60   17.13
   3  -7  -5   13.26   20.78
   3  -7  -4   36.01   17.55
   3  -7  -4   43.20   19.24
   3  -7  -4   65.88   25.01
   3  -7  -4   38.00   19.39
   3  -7  -4   53.30   17.70
   3  -7  -3   58.36   17.17
   3  -7  -3   26.64   18.65
   3  -7  -3   18.53   17.21
   3  -7  -3   65.80   19.56
   3  -7  -3   56.31   22.95
   3  -7  -3   53.77   17.18
   3  -7  -2  104.25   43.69
   3  -7  -2  128.99   25.64
   3  -7  -2  141.52   30.51
   3  -7  -2  153.41   27.22
   3  -7  -2  149.33   32.23
   3  -7  -2  207.94   34.16
   3  -7  -1  168.75   31.26
   3  -7  -1  110.03   47.40
   3  -7  -1  150.40   27.83
   3  -7  -1  159.21   25.99
   3  -7  -1  130.92   28.01
   3  -7  -1  122.72   24.88
   3  -7   0  327.96   39.10
   3  -7   0  214.53   78.78
   3  -7   0  262.84   37.72
   3  -7   0  306.61   34.08
   3  -7   0  322.07   36.54
   3  -7   1  554.50   45.29
   3  -7   1  616.15   51.94
   3  -7   1  501.35   90.15
   3  -7   1  498.70   47.73
   3  -7   1  582.03   46.89
   3  -7   2  611.42   53.72
   3  -7   2  591.26   95.87
   3  -7   2  612.80   50.69
   3  -7   2  595.17   49.04
   3  -7   2  534.81   46.60
   3  -7   3  268.26   38.23
   3  -7   3  216.17   70.88
   3  -7   3  205.52   31.17
   3  -7   4  162.64   74.12
   3  -7   4  123.35   32.16
   3  -7   4  133.13   26.19
   3  -7   5  509.42   56.57
   3  -7   5  505.15   47.56
   3  -7   6  427.38   51.64
   3  -7   6  416.15   44.64
   3  -7   7  988.83   79.11
   3  -7   8 1128.63   84.58
   3  -7   9 1029.71   83.86
   3  -7  10  579.39   63.32
   3  -7  11  394.91   49.58
   3  -7  12   32.11   25.87
   3  -7  12  101.61   19.39
   3  -7  13  125.35   22.07
   3  -7  13  135.06   25.68
   3  -6 -16   59.70   13.57
   3  -6 -16   37.34   15.90
   3  -6 -15  162.86   28.69
  -3  -6  15   78.44   16.75
   3  -6 -15  134.34   29.60
   3  -6 -14  230.06   36.50
   3  -6 -14  207.72   29.62
  -3  -6  14  187.26   29.20
   3  -6 -14  229.16   28.14
   3  -6 -14  248.09   34.71
   3  -6 -13  119.56   21.99
  -3  -6  13   55.54   21.60
   3  -6 -13   66.04   24.32
   3  -6 -12   97.10   21.83
   3  -6 -12   94.60   31.78
  -3  -6  12   80.18   28.01
   3  -6 -12  123.63   31.85
   3  -6 -11   50.86   26.49
   3  -6 -11   50.56   19.10
   3  -6 -11   23.13   20.11
   3  -6 -10  184.52   32.93
   3  -6 -10  198.60   33.32
   3  -6 -10  185.63   37.39
   3  -6  -9  873.32   58.02
   3  -6  -9  777.00   52.60
   3  -6  -9  834.10   64.57
   3  -6  -8 1004.35   60.79
   3  -6  -8  956.91   59.71
   3  -6  -8 1016.18   67.36
   3  -6  -8  953.29   73.99
   3  -6  -8  957.63   66.67
   3  -6  -7 1080.52   67.16
  -3  -6   7 1065.40  122.08
   3  -6  -7 1099.40   62.05
   3  -6  -7 1031.28   61.81
   3  -6  -7 1114.88   75.87
   3  -6  -7 1079.18   66.99
   3  -6  -6  736.86   53.59
   3  -6  -6  606.44   58.43
   3  -6  -6  652.07   57.14
   3  -6  -6  662.41   51.70
  -3  -6   6  724.68   91.60
   3  -6  -5  697.30   51.06
   3  -6  -5  694.05   57.33
   3  -6  -5  625.16   59.45
   3  -6  -5  653.40   48.73
   3  -6  -4  294.73   38.65
   3  -6  -4  259.26   38.90
   3  -6  -4  252.34   33.78
   3  -6  -4  294.83   32.45
   3  -6  -4  248.00   31.66
   3  -6  -3  409.63   41.89
   3  -6  -3  510.29   48.53
   3  -6  -3  434.08   79.92
   3  -6  -3  462.28   40.31
   3  -6  -3  478.33   39.68
   3  -6  -3  367.30   64.51
   3  -6  -3  433.17   45.09
   3  -6  -2 1097.29  126.19
   3  -6  -2  987.75   61.08
   3  -6  -2 1062.18   56.37
   3  -6  -2 1000.97  109.02
   3  -6  -2 1264.80   69.00
   3  -6  -2 1151.23   60.70
   3  -6  -2 1160.69   68.32
   3  -6  -1 1047.74  108.28
   3  -6  -1 1207.88   66.14
   3  -6  -1 1227.14  128.27
   3  -6  -1 1173.95   57.88
   3  -6  -1 1227.56   68.80
   3  -6  -1 1253.09   63.25
   3  -6   0 1386.26   71.36
   3  -6   0 1264.23   59.58
   3  -6   0 1360.96   71.21
   3  -6   0 1181.27  113.55
   3  -6   0 1339.22   66.61
   3  -6   0 1342.52  131.92
   3  -6   1  570.34   46.46
   3  -6   1  450.28   69.15
   3  -6   1  483.68   85.51
   3  -6   1  550.16   45.46
   3  -6   1  539.15   42.26
   3  -6   1  579.89   44.04
   3  -6   2  211.89   30.40
   3  -6   2  158.44   61.42
   3  -6   2  157.75   42.81
   3  -6   2  217.94   31.42
   3  -6   2  181.11   29.54
   3  -6   2  203.04   29.27
   3  -6   3  102.00   50.39
   3  -6   3   92.81   50.87
   3  -6   3  176.29   25.57
   3  -6   3  151.98   29.19
   3  -6   3  122.28   27.61
   3  -6   4  147.52   30.38
   3  -6   4   93.61   45.44
   3  -6   4  159.66   33.09
   3  -6   5  108.36   65.23
   3  -6   5  152.56   31.53
   3  -6   6  186.56   32.02
   3  -6   6  238.91   73.83
   3  -6   6  173.13   32.79
   3  -6   7   47.50   27.28
   3  -6   7   62.58   20.86
   3  -6   8   18.40   23.40
   3  -6   8    7.62   17.72
   3  -6   9   -6.27   20.19
   3  -6   9   32.21   15.68
   3  -6  10    8.43   22.16
   3  -6  11    4.07   25.85
   3  -6  12  -12.30   21.76
   3  -6  13   48.96   20.22
   3  -5 -16  315.89   33.48
   3  -5 -16  377.42   38.31
   3  -5 -15  314.64   39.22
  -3  -5  15  289.96   36.52
   3  -5 -14  228.10   37.81
   3  -5 -14  244.77   31.14
  -3  -5  14  183.92   32.20
   3  -5 -14  208.72   31.89
   3  -5 -13  171.08   25.94
   3  -5 -13  189.55   34.73
  -3  -5  13  143.43   37.09
   3  -5 -12   80.83   32.27
   3  -5 -12  123.96   29.14
  -3  -5  12  102.60   35.77
   3  -5 -12  148.44   30.18
   3  -5 -11   69.67   26.00
   3  -5 -11   50.13   20.29
  -3  -5  11   85.70   22.85
   3  -5 -11   73.09   25.66
   3  -5 -10  238.05   35.93
  -3  -5  10  281.77   81.20
  -3  -5  10  183.18   33.95
   3  -5 -10  208.57   36.15
   3  -5 -10  247.89   40.12
   3  -5  -9  215.01   34.64
   3  -5  -9  214.16   31.00
  -3  -5   9  278.75   80.92
   3  -5  -9  230.90   31.74
   3  -5  -9  226.63   36.10
   3  -5  -8   70.78   29.44
   3  -5  -8   92.83   22.62
   3  -5  -8  103.95   29.13
   3  -5  -8  144.98   29.61
   3  -5  -7  112.11   28.42
   3  -5  -7   77.63   25.01
   3  -5  -7  112.54   20.51
  -3  -5   7  111.10   41.90
   3  -5  -7  123.47   25.43
   3  -5  -7  126.54   33.11
   3  -5  -7  169.67   31.91
   3  -5  -6   10.77   14.00
  -3  -5   6  -32.02   45.33
   3  -5  -6   22.81   15.53
   3  -5  -6   34.67   22.18
   3  -5  -6   23.96   23.35
   3  -5  -5   20.45   18.03
   3  -5  -5   27.24   14.22
   3  -5  -5   37.78   16.90
  -3  -5   5   38.15   22.84
   3  -5  -5   25.12   15.79
   3  -5  -4  301.16   32.34
   3  -5  -4  242.64   33.93
   3  -5  -4  358.95   38.79
   3  -5  -4  325.18   37.94
   3  -5  -4  282.62   32.27
   3  -5  -4  190.08   51.21
   3  -5  -3   75.60   27.15
   3  -5  -3   71.78   21.08
   3  -5  -3   84.83   38.91
   3  -5  -3   67.30   15.64
   3  -5  -2  259.30   54.07
   3  -5  -2  325.16   71.35
   3  -5  -1  200.13   47.70
   3  -5  -1  163.81   52.44
   3  -5   0  475.71   79.31
   3  -5   0  444.30   65.08
   3  -5   1  215.74   30.09
   3  -5   1  194.11   46.39
   3  -5   1  300.55   56.27
   3  -5   2  667.55   89.09
   3  -5   2  689.57   51.26
   3  -5   2  635.30   84.13
   3  -5   3  170.03   56.65
   3  -5   3  130.16   52.85
   3  -5   3  169.00   27.85
   3  -5   3  193.88   26.40
   3  -5   3  183.39   26.40
   3  -5   4  833.36  108.79
   3  -5   4  979.30   65.37
   3  -5   4  904.59   55.43
   3  -5   4  873.32  112.35
   3  -5   4  903.50   59.39
   3  -5   5  579.15   48.80
   3  -5   5  670.05   57.57
   3  -5   5  655.82  115.95
   3  -5   5  637.70   98.72
   3  -5   6 1001.73   73.45
   3  -5   6  882.04  126.60
   3  -5   6 1021.13  146.45
   3  -5   6  956.43   65.34
   3  -5   7  570.97   59.67
   3  -5   7  601.78   55.15
   3  -5   7  489.58   92.02
   3  -5   8 1288.22   79.67
   3  -5   8 1203.67   85.08
   3  -5   8 1171.49  155.08
  -3  -5  -9  447.11   42.43
   3  -5   9  539.25   61.19
   3  -5   9  558.15   54.57
   3  -5  10  747.83   71.38
   3  -5  10  690.33   61.29
   3  -5  11  209.77   35.42
   3  -5  11  316.79   47.81
   3  -5  12  163.18   37.02
   3  -5  13  122.42   29.33
   3  -5  14  230.77   28.54
  -3  -4  16   48.85   16.38
   3  -4 -16   94.72   20.98
   3  -4 -16   97.42   21.29
   3  -4 -15  131.90   29.77
  -3  -4  15  139.18   29.34
   3  -4 -15  174.46   35.72
   3  -4 -14   85.74   16.73
  -3  -4  14   63.64   18.45
   3  -4 -14   74.97   22.56
   3  -4 -14   80.45   27.07
   3  -4 -13  101.55   30.64
   3  -4 -13   97.63   25.38
  -3  -4  13   91.81   33.34
   3  -4 -13  103.90   25.50
   3  -4 -12  346.44   39.11
  -3  -4  12  333.95   43.13
   3  -4 -12  303.93   41.14
   3  -4 -11  375.07   35.52
   3  -4 -11  398.92   45.04
  -3  -4  11  392.32   49.45
   3  -4 -11  417.85   49.01
   3  -4 -11  350.47   40.70
   3  -4 -10  530.18   45.00
   3  -4 -10  415.36   45.46
   3  -4 -10  479.69   50.97
   3  -4  -9  512.96   49.86
   3  -4  -9  514.54   46.40
   3  -4  -9  476.18   39.82
  -3  -4   9  400.01   82.00
  -3  -4   8 1102.01  122.27
   3  -4  -8  779.80   60.75
   3  -4  -8  827.25   51.65
   3  -4  -8  855.57   58.30
   3  -4  -8  542.99   62.58
   3  -4  -7  883.33   56.16
  -3  -4   7  883.52  109.07
   3  -4  -7  825.98   50.03
   3  -4  -7  888.42   56.86
   3  -4  -7  795.00   60.09
   3  -4  -7  739.75   61.39
   3  -4  -7  643.98   60.26
   3  -4  -6  977.11   53.90
   3  -4  -6 1004.68   61.84
   3  -4  -6  937.66   64.32
   3  -4  -6 1028.34   56.86
   3  -4  -6 1035.31   58.39
   3  -4  -5 1127.84   56.57
  -3  -4   5 1329.52  108.16
  -3  -4   4 2836.94  138.98
   3  -4  -4 2241.33  167.34
   3  -4  -3 1022.36  104.62
   3  -4  -2 1411.40  122.78
   3  -4  -2 1431.89  119.15
   3  -4  -1 1327.87  112.88
   3  -4  -1 1294.72  109.48
   3  -4   0 1052.75   97.50
   3  -4   0  986.00   96.88
   3  -4   1 1018.59  100.06
   3  -4   1 1003.13   97.23
   3  -4   2  615.58   76.06
   3  -4   2  675.54   83.05
   3  -4   3  361.19   39.14
   3  -4   3  404.96   36.59
   3  -4   3  421.17   72.95
   3  -4   3  327.35   57.59
   3  -4   4  130.74   41.78
   3  -4   4  116.10   38.04
   3  -4   4  140.29   25.06
   3  -4   4   81.14   19.35
   3  -4   4   84.83   20.33
   3  -4   5  286.47   40.93
   3  -4   5  358.46   38.96
   3  -4   5  210.29   69.37
   3  -4   5  278.08   62.97
   3  -4   5  343.64   35.15
   3  -4   6   70.20   23.63
   3  -4   6   53.24   55.17
   3  -4   6   76.50   27.35
   3  -4   7   90.00   22.97
   3  -4   7   87.43   35.71
   3  -4   7   54.96   79.09
   3  -4   8   32.81   31.81
   3  -4   8   81.95   22.33
  -3  -4  -9  262.67   32.59
   3  -4   9  354.47   53.11
   3  -4   9  368.61   44.55
   3  -4  10   38.07   20.32
  -3  -4 -10   31.97   13.69
   3  -4  10   19.15   23.15
  -3  -4 -11    9.92   21.27
   3  -4  11   58.98   35.18
   3  -4  11   39.41   23.48
   3  -4  12   65.76   33.68
   3  -4  12   42.00   15.36
   3  -4  13   79.34   26.67
   3  -4  13   44.30   17.96
   3  -4  14   42.85   20.62
   3  -4  14   48.53   20.33
  -3  -3  17  153.42   22.58
   3  -3 -17  221.81   25.85
   3  -3 -16  143.94   26.64
  -3  -3  16  129.76   29.18
   3  -3 -16  174.74   31.05
   3  -3 -15  181.39   36.37
  -3  -3  15  222.92   40.81
   3  -3 -15  249.33   41.61
   3  -3 -14  165.42   28.22
  -3  -3  14  136.16   33.29
   3  -3 -14  127.13   25.60
   3  -3 -14  130.31   32.39
   3  -3 -14  126.28   35.55
   3  -3 -13  181.56   38.40
   3  -3 -13  275.73   32.19
  -3  -3  13  237.38   37.85
   3  -3 -13  220.29   33.86
   3  -3 -12  343.80   42.59
   3  -3 -12  305.61   36.91
   3  -3 -11  162.99   32.12
  -3  -3  11   70.77   64.62
   3  -3 -11   91.26   23.21
   3  -3 -11  111.32   31.05
   3  -3 -10  188.86   28.66
   3  -3 -10  165.92   33.26
   3  -3 -10  189.46   25.20
   3  -3  -9  222.99   33.88
  -3  -3   9  290.39   69.26
   3  -3  -9  212.77   32.26
   3  -3  -8   76.33   28.41
   3  -3  -8   73.42   20.43
  -3  -3   8   77.75   40.26
   3  -3  -8   67.97   18.40
   3  -3  -8  100.71   27.23
   3  -3  -8   72.41   23.16
   3  -3  -7  139.09   26.22
   3  -3  -7  144.18   23.01
  -3  -3   7  114.27   40.66
   3  -3  -7  157.64   22.17
   3  -3  -7  128.11   28.97
   3  -3  -7  117.42   31.16
  -3  -3   6   74.58   39.15
   3  -3  -6   59.14   14.17
  -3  -3   5   -1.29    9.69
   3  -3  -5   12.74   26.10
   3  -3  -4   33.75   24.00
  -3  -3   4   57.18   19.75
  -3  -3   4  -10.31   19.82
   3  -3  -3  246.72   62.85
  -3  -3   3  336.20   42.40
  -3  -3   3  289.33   42.60
   3  -3  -2  150.64   48.05
   3  -3  -2  170.10   39.24
   3  -3  -1 1081.61   89.30
   3  -3  -1  990.28   97.78
   3  -3   0  510.69   64.70
   3  -3   0  472.67   65.19
   3  -3   1 1259.21   98.33
   3  -3   1 1173.01  104.22
   3  -3   2  666.66   74.48
   3  -3   2  611.40   79.56
   3  -3   3  613.46   73.99
   3  -3   3  618.23   85.04
   3  -3   4  561.02   47.75
   3  -3   4  418.03   72.09
   3  -3   4  462.54   88.36
   3  -3   4  484.33   39.70
   3  -3   5  754.75   58.42
   3  -3   5  698.62  101.38
   3  -3   5  708.50   50.75
   3  -3   5  684.30   90.95
   3  -3   6  807.74   64.10
   3  -3   6  881.87   59.26
   3  -3   6  891.73  124.66
   3  -3   7 1233.72  169.80
   3  -3   7 1320.36   85.63
   3  -3   7 1187.29   71.05
   3  -3   8  646.79   64.34
   3  -3   8  746.81  135.38
   3  -3   8  600.78   54.58
  -3  -3  -9  553.90   47.73
   3  -3   9  682.20   69.13
   3  -3   9  549.42  126.42
   3  -3   9  604.82   56.90
  -3  -3 -10  513.98   43.65
   3  -3  10  499.88   52.22
   3  -3  10  500.48   60.92
   3  -3  11  198.92   37.06
   3  -3  11  211.71   43.11
  -3  -3 -11  176.43   33.11
  -3  -3 -12  285.35   36.06
   3  -3  12  269.73   47.43
   3  -3  12  266.99   38.87
   3  -3  13  435.18   48.19
   3  -3  13  476.25   46.06
   3  -3  14  200.74   28.06
   3  -3  14  197.04   32.01
  -3  -2  17   59.17   13.59
   3  -2 -17   80.91   16.46
  -3  -2  16   28.77   15.74
   3  -2 -16   45.57   20.20
   3  -2 -16   86.80   23.92
   3  -2 -15    7.35   16.83
  -3  -2  15    2.48   20.31
   3  -2 -15   39.75   28.72
   3  -2 -14    3.15   10.16
   3  -2 -14   14.81   15.94
  -3  -2  14   12.72   23.24
   3  -2 -14   33.69   29.88
   3  -2 -14   -2.53   18.24
   3  -2 -13  257.68   33.17
   3  -2 -13  222.30   32.99
   3  -2 -13  270.06   38.15
   3  -2 -12  540.90   51.88
   3  -2 -12  547.30   48.06
   3  -2 -12  546.78   48.64
   3  -2 -11  602.10   50.99
   3  -2 -10  789.20   58.10
   3  -2 -10  681.69   50.73
   3  -2 -10  709.86   47.13
   3  -2  -9  628.20   49.79
   3  -2  -9  547.95   45.21
   3  -2  -9  526.22   40.86
   3  -2  -8  732.98   68.26
   3  -2  -8  822.57   51.42
   3  -2  -8  883.28   54.29
   3  -2  -8  895.87   48.91
  -3  -2   8  793.43   89.89
   3  -2  -7  443.18   50.45
   3  -2  -7  485.08   39.01
   3  -2  -7  438.27   35.57
  -3  -2   7  397.48   63.99
  -3  -2   6 1483.91  112.47
   3  -2  -5 1552.95  141.13
  -3  -2   5 1702.31  111.37
   3  -2  -4 2532.37  164.18
  -3  -2   4 2613.70  127.61
  -3  -2   3 1639.81  100.38
   3  -2  -3 1509.93  125.05
   3  -2  -2  877.57   95.74
   3  -2  -1  773.72   69.64
   3  -2  -1  780.41   88.46
   3  -2   0  737.80   63.51
   3  -2   0  671.41   84.26
   3  -2   1 1144.91   78.75
   3  -2   1 1169.04  105.71
   3  -2   2 1994.40  107.59
   3  -2   2 2054.92  147.73
   3  -2   3  734.81   75.54
   3  -2   3  627.78   87.40
   3  -2   4  519.85   66.47
   3  -2   4  507.77   39.48
   3  -2   4  481.52   83.63
   3  -2   5   56.26   21.18
   3  -2   5   55.11   15.65
   3  -2   5   48.00   55.69
   3  -2   5   56.53   19.35
   3  -2   6  132.32   25.88
   3  -2   6  111.33   19.83
   3  -2   6   83.90   20.00
   3  -2   6   88.52   56.89
   3  -2   6   89.24   20.60
   3  -2   7  228.16   36.05
   3  -2   7  211.43   31.72
   3  -2   7  168.66   62.69
   3  -2   7  204.22   32.50
   3  -2   8   17.18   15.81
   3  -2   8   39.15   18.53
   3  -2   8   14.86   14.26
   3  -2   8   17.06   53.28
   3  -2   9  238.39   43.60
  -3  -2  -9  190.76   28.89
   3  -2   9  197.67   40.39
   3  -2   9  163.08   90.33
   3  -2   9  220.55   34.94
   3  -2  10   93.10   32.11
   3  -2  10   64.80   22.57
  -3  -2 -10   72.33   13.26
   3  -2  10   82.70   31.40
   3  -2  11   87.68   28.18
   3  -2  11   99.75   32.47
  -3  -2 -11   89.05   30.67
   3  -2  12   66.64   28.84
  -3  -2 -12   98.87   25.85
   3  -2  12   91.48   32.80
   3  -2  13   92.28   29.18
   3  -2  13   32.98   20.85
   3  -2  14   67.63   19.05
   3  -1 -17  139.42   25.86
  -3  -1  17   73.10   19.12
   3  -1 -17  151.81   27.48
  -3  -1  16   81.10   26.42
   3  -1 -16   97.72   28.41
   3  -1 -15   80.25   26.95
  -3  -1  15   88.05   29.62
   3  -1 -15   78.29   25.18
   3  -1 -14  201.12   39.71
   3  -1 -14  258.60   32.05
   3  -1 -14  249.63   32.38
  -3  -1  14  128.27   29.04
   3  -1 -14  206.72   37.81
  -3  -1  13  375.35   45.46
   3  -1 -13  555.80   46.55
   3  -1 -13  445.05   48.78
   3  -1 -13  470.63   44.25
   3  -1 -13  505.33   54.86
   3  -1 -12  466.02   44.36
   3  -1 -12  366.56   45.76
   3  -1 -12  424.55   42.73
   3  -1 -11  306.04   38.19
   3  -1 -11  283.28   35.81
   3  -1 -10  228.53   31.44
   3  -1 -10  213.15   29.72
   3  -1 -10  265.76   29.83
   3  -1  -9  151.26   24.47
   3  -1  -9  117.42   36.47
   3  -1  -9  128.00   23.88
  -3  -1   9  200.97   64.09
   3  -1  -9  139.22   29.09
   3  -1  -9  137.68   21.36
   3  -1  -8   33.69   26.16
   3  -1  -8   41.19   12.92
   3  -1  -8   16.94   10.39
   3  -1  -8   37.94   14.83
   3  -1  -8   40.79   19.18
   3  -1  -7  369.11   45.32
   3  -1  -7  358.58   31.43
  -3  -1   7  313.95   62.69
  -3  -1   6  180.15   41.92
  -3  -1   5  111.14   42.73
   3  -1  -5   82.30   50.08
   3  -1  -4   89.59   42.72
  -3  -1   4  120.67   34.56
  -3  -1   3  309.54   49.40
   3  -1  -3  261.78   69.58
   3  -1  -2  448.17   55.87
   3  -1  -2  473.89   74.34
   3  -1  -1  196.19   57.10
   3  -1  -1  168.34   31.65
   3  -1   0  225.45   60.02
   3  -1   0  188.94   35.84
   3  -1   1   72.07   26.74
   3  -1   1   84.44   19.32
   3  -1   1  114.60   49.31
   3  -1   2  724.76   53.39
   3  -1   2  569.52   84.62
   3  -1   3 1609.95  141.62
   3  -1   4 2148.42  174.06
   3  -1   5 1323.00   72.61
   3  -1   5 1213.50   61.78
   3  -1   5 1145.34  133.69
   3  -1   6  759.29   50.91
   3  -1   6  568.97   50.54
   3  -1   6  731.57  120.06
   3  -1   6  685.06   48.59
   3  -1   6  741.06   59.68
   3  -1   7  659.66   60.81
   3  -1   7  426.79   49.95
   3  -1   7  655.41  122.40
   3  -1   7  581.92   46.57
   3  -1   7  666.36   49.75
   3  -1   8  369.02   47.78
   3  -1   8  266.68   38.78
   3  -1   8  359.87  120.28
   3  -1   8  307.14   38.97
   3  -1   8  290.21   34.11
   3  -1   9  363.11   51.29
  -3  -1  -9  377.08   38.58
   3  -1   9  385.23   51.60
   3  -1   9  306.89   98.23
   3  -1  10  506.31   59.64
  -3  -1 -10  471.17   43.09
   3  -1  10  431.07   53.81
   3  -1  10  458.65   50.49
   3  -1  11 1104.04   82.71
  -3  -1 -11  983.73   61.80
   3  -1  11  996.03   73.56
   3  -1  11  917.24   76.82
  -3  -1 -12  722.95   54.40
   3  -1  12  587.57   57.42
   3  -1  12  687.12   61.33
  -3  -1 -13  345.56   34.54
   3  -1  13  286.39   37.47
   3  -1  14  155.67   30.72
   3  -1  14  152.55   26.06
   3   0 -17   11.81   14.54
  -3   0  17   -1.40   14.79
   3   0 -17  -18.42   13.20
  -3   0  16   16.88   14.58
  -3   0  16    8.93   14.37
   3   0 -16   13.20   15.06
  -3   0  15   38.28   19.00
  -3   0  15   75.60   25.50
   3   0 -15   49.86   26.38
   3   0 -15   69.87   21.34
   3   0 -14  127.73   24.84
   3   0 -14  112.88   20.09
   3   0 -14  135.60   27.05
  -3   0  14   95.31   24.64
   3   0 -14  152.27   37.90
   3   0 -13  395.11   43.93
   3   0 -13  411.68   48.76
   3   0 -13  447.03   44.42
   3   0 -13  413.50   41.28
   3   0 -12  266.79   38.90
   3   0 -12  317.77   44.22
   3   0 -12  247.02   34.28
  -3   0  12  329.08  109.21
   3   0 -11  786.88   58.10
   3   0 -11  828.59   56.56
   3   0 -11  930.02   66.68
   3   0 -10  293.56   35.30
  -3   0  10  219.47   37.62
   3   0 -10  280.66   32.67
  -3   0  10  203.09   73.38
   3   0  -9  837.08   53.88
   3   0  -9  801.17   47.03
   3   0  -9  857.28   52.46
  -3   0   9  866.39  111.66
  -3   0   9  534.66   52.65
   3   0  -9  601.48   67.45
   3   0  -8  718.87   46.04
   3   0  -8  656.15   66.37
   3   0  -8  696.64   46.83
  -3   0   8  667.33   90.28
   3   0  -8  688.83   42.05
   3   0  -7  811.64   47.79
   3   0  -7  815.01   65.90
  -3   0   7  806.07   93.53
   3   0  -7  829.57   51.68
   3   0  -7  833.28   46.15
  -3   0   6  603.04   75.25
   3   0  -5 1230.87  124.96
  -3   0   5 1147.11   98.30
   3   0  -4   70.49   48.06
  -3   0   4   96.21   41.65
   3   0  -3 2647.51  156.01
   3   0  -3 2541.22  132.38
  -3   0   3 2723.72  143.20
   3   0  -2  977.92   79.40
   3   0  -2  882.42   91.47
   3   0  -1 1794.79  100.99
   3   0  -1 1957.36  127.97
   3   0   0   29.26   34.23
   3   0   0  -17.09   14.40
   3   0   1  179.08   32.05
   3   0   1  220.10   54.13
   3   0   2  769.23   67.44
   3   0   2  769.59  101.67
   3   0   3  654.02   59.49
   3   0   3  668.82   93.61
   3   0   4 1330.59   86.24
   3   0   4 1439.52  143.34
   3   0   5  849.49   60.66
   3   0   5  891.26   53.88
   3   0   5  854.05  132.70
   3   0   5  762.85   50.76
   3   0   6  495.06   50.82
   3   0   6  537.66   47.28
   3   0   6  364.29   86.36
   3   0   6  501.12   43.78
   3   0   6  503.81   43.79
   3   0   7   46.76   28.12
   3   0   7   43.30   16.16
   3   0   7   75.41   21.51
   3   0   7   65.25   19.00
   3   0   8   60.02   29.42
   3   0   8   87.38   19.85
  -3   0  -8   48.17   17.87
   3   0   8  -18.48   21.36
   3   0   8   23.31   30.46
   3   0   8   60.15   17.74
   3   0   9   18.95   27.66
   3   0   9    6.08   16.16
  -3   0  -9   11.87   17.79
   3   0   9   15.94   10.67
   3   0   9   38.48   48.57
   3   0   9   33.30   17.74
   3   0  10  156.48   42.09
   3   0  10  190.59   30.54
  -3   0 -10  145.21   28.34
   3   0  10  158.43   32.03
   3   0  11  -10.87   32.21
  -3   0 -11   20.76   25.14
   3   0  12   24.25   27.77
  -3   0 -12  -22.00   25.05
   3   0  12   15.02   19.74
  -3   0 -13   73.65   22.13
   3   0  13   98.42   31.85
   3   0  14   45.56   23.19
   3   0  14   27.64   19.73
   3   1 -17  208.17   27.41
  -3   1  17  133.28   27.53
   3   1 -17  136.69   24.15
  -3   1  16   87.17   24.70
   3   1 -16   98.82   29.01
  -3   1  16   98.98   31.14
   3   1 -16   89.86   24.97
  -3   1  15   57.54   26.10
   3   1 -15   56.50   24.99
  -3   1  14  183.23   40.67
   3   1 -14  232.55   31.54
   3   1 -14  236.53   36.97
   3   1 -14  240.14   44.27
   3   1 -13  398.51   41.89
   3   1 -13  409.94   42.35
   3   1 -13  498.83   50.67
  -3   1  12  422.01   48.99
   3   1 -12  423.63   41.93
   3   1 -12  478.33   52.59
   3   1 -12  409.04   42.60
   3   1 -11  270.86   34.93
  -3   1  11  247.91   46.62
   3   1 -11  311.01   42.53
   3   1 -11  307.90   37.47
  -3   1  11  324.43   78.88
   3   1 -10  246.84   31.72
   3   1 -10  246.57   33.06
  -3   1  10  185.50   38.93
   3   1 -10  259.39   36.01
   3   1  -9  141.52   35.08
   3   1  -9  157.15   24.45
   3   1  -9  175.35   28.05
  -3   1   9  102.67   29.49
  -3   1   9  126.84   55.84
   3   1  -9  142.86   27.44
   3   1  -9  164.33   22.82
   3   1  -8   61.53   15.75
   3   1  -8   79.11   26.67
   3   1  -8   41.27   12.76
   3   1  -8   40.15   13.67
   3   1  -8   51.83   21.93
   3   1  -7  336.89   32.82
   3   1  -7  315.81   30.48
   3   1  -7  332.54   44.28
  -3   1   7  394.34   78.24
   3   1  -7  334.31   33.57
  -3   1   6  110.53   44.60
  -3   1   5   99.56   47.11
   3   1  -5  185.74   63.20
   3   1  -4  109.58   33.71
   3   1  -4   42.85   41.48
  -3   1   4   72.19   40.94
  -3   1   3  196.24   51.68
   3   1  -3  224.12   50.27
   3   1  -3  216.29   44.59
   3   1  -2  588.06   67.04
   3   1  -2  587.13   72.63
   3   1  -1  108.79   38.70
   3   1  -1  134.01   38.16
   3   1   0  262.54   51.90
   3   1   0  238.63   39.10
   3   1   1  219.52   49.78
   3   1   1  146.68   35.62
   3   1   2  629.79   66.39
   3   1   2  679.82   87.59
   3   1   3 1473.47  101.99
   3   1   3 1472.69  134.89
   3   1   4 2008.45  125.30
   3   1   4 2238.74  176.42
   3   1   5 1077.94  140.69
   3   1   5 1099.52   96.55
   3   1   5 1283.71   68.36
   3   1   5 1301.57   69.56
   3   1   5 1280.50   74.26
   3   1   6  710.84   58.97
   3   1   6  729.55   55.91
   3   1   6  657.27   54.75
   3   1   6  567.94  126.90
   3   1   6  748.46   55.59
   3   1   7  758.30   67.07
   3   1   7  695.15   57.11
   3   1   7  561.80   53.80
   3   1   7  688.16   55.74
   3   1   8  454.06   53.79
  -3   1  -8  378.50   36.05
   3   1   8  397.41   45.59
   3   1   8  378.69   47.22
   3   1   8  269.09  101.12
   3   1   8  416.18   42.92
   3   1   9  455.31   60.85
  -3   1  -9  359.93   35.14
   3   1   9  403.02   48.03
   3   1   9  372.37   47.91
   3   1   9  369.93  105.08
   3   1   9  430.07   49.60
   3   1  10  485.60   64.10
   3   1  10  523.07   51.77
   3   1  10  583.91   56.49
   3   1  10  543.06   56.43
  -3   1 -10  446.15   42.08
   3   1  11 1154.04   90.96
  -3   1 -11 1016.48   64.18
   3   1  11  994.49   68.42
   3   1  11  990.12   66.67
   3   1  12  704.35   71.39
  -3   1 -12  745.35   53.57
   3   1  12  639.42   51.83
   3   1  13  335.59   43.59
   3   1  13  365.91   40.54
   3   1  14  155.39   27.74
  -3   2  17   54.75   16.46
   3   2 -17   29.66   18.74
  -3   2  17   50.63   20.50
  -3   2  16   40.60   20.75
   3   2 -16   61.43   17.46
   3   2 -16   60.68   23.35
  -3   2  16   45.31   24.68
  -3   2  15   15.58   20.71
   3   2 -15   15.33   12.23
   3   2 -15   29.30   23.13
  -3   2  14   -3.45   11.45
   3   2 -14   53.37   23.52
   3   2 -14   18.01   21.56
   3   2 -13  226.89   29.26
   3   2 -13  277.72   33.25
  -3   2  13  159.58   34.18
   3   2 -13  285.69   41.72
  -3   2  12  506.24   59.59
   3   2 -12  535.98   52.61
   3   2 -12  601.88   48.93
   3   2 -12  568.45   47.52
   3   2 -11  580.26   49.10
  -3   2  11  570.45   63.80
   3   2 -11  624.55   50.57
  -3   2  11  587.37  120.23
   3   2 -11  595.34   52.15
   3   2 -10  754.06   52.74
  -3   2  10  565.55   60.86
   3   2 -10  743.97   56.06
  -3   2  10  781.31   54.83
  -3   2  10  753.25  136.38
   3   2 -10  797.61   52.68
   3   2  -9  554.02   46.40
  -3   2   9  433.00   53.99
   3   2  -9  533.70   43.54
  -3   2   9  548.76   48.09
   3   2  -9  492.72   41.45
  -3   2   9  546.32   98.91
   3   2  -9  364.06   52.85
   3   2  -8  717.43   46.08
   3   2  -8  581.32   62.29
   3   2  -8  705.99   44.91
  -3   2   8  746.49   55.21
   3   2  -8  683.16   46.16
   3   2  -8  782.06   51.69
  -3   2   8  722.82  100.45
   3   2  -8  729.81   43.81
   3   2  -7  551.16   39.51
   3   2  -7  560.18   52.86
   3   2  -7  590.41   42.67
  -3   2   7  618.55   91.69
   3   2  -7  543.49   39.76
  -3   2   6 1489.70  135.43
  -3   2   5 1546.96  129.05
   3   2  -5 1668.20  124.05
   3   2  -4 2581.81  147.19
   3   2  -4 2519.42  156.03
  -3   2   4 2544.98  156.37
   3   2  -3 1800.15  125.51
  -3   2   3 1535.61  124.84
   3   2  -3 1613.40  113.26
   3   2  -2  784.24   73.48
   3   2  -2  822.82   86.45
   3   2  -1  864.36   86.82
   3   2  -1  858.30   81.91
   3   2   0  728.98   76.64
   3   2   0  778.20   81.40
   3   2   1  892.45   82.94
   3   2   1  884.07   88.87
   3   2   2 2147.89  131.93
   3   2   2 2028.69  145.37
   3   2   3  604.31   72.57
   3   2   3  604.56   91.21
   3   2   4  350.65   58.39
   3   2   4  502.96   44.54
   3   2   4  323.79   79.27
   3   2   4  466.36   41.67
   3   2   5  124.77   28.88
   3   2   5  100.77   25.87
   3   2   5   73.91   24.33
   3   2   5   53.10   52.54
   3   2   5   87.28   23.23
   3   2   5  113.34   35.24
   3   2   6  164.58   43.87
   3   2   6  113.06   28.57
   3   2   6  139.98   30.55
   3   2   6  179.42   33.40
   3   2   6  108.25   27.58
   3   2   6   98.35   48.62
   3   2   7  248.12   38.60
   3   2   7  178.64   36.64
   3   2   7  145.30   38.44
   3   2   7  139.11   58.74
   3   2   7  241.51   37.31
   3   2   8   67.38   30.75
   3   2   8   67.87   28.83
  -3   2  -8   86.99   20.77
   3   2   8   49.54   26.43
   3   2   8   40.22   16.81
   3   2   8  -20.25   41.88
   3   2   9  232.04   45.22
  -3   2  -9  184.26   29.35
   3   2   9  207.27   35.82
   3   2   9  170.87   34.61
   3   2   9  160.26   35.05
   3   2  10   68.75   39.35
  -3   2 -10   77.21   26.29
  -3   2 -10   90.92   23.83
   3   2  10   83.30   23.21
   3   2  10  126.78   34.17
   3   2  10   54.08   28.67
   3   2  11  140.34   43.79
  -3   2 -11   64.64   25.21
   3   2  11  115.20   30.01
   3   2  11  127.55   25.35
   3   2  11   79.76   19.42
   3   2  12  139.54   41.44
   3   2  12  109.74   25.50
   3   2  12  122.51   30.00
   3   2  12   78.94   22.87
   3   2  13   48.11   27.15
   3   2  13   16.93   11.53
   3   2  13   67.73   23.65
   3   2  14   31.35   17.94
  -3   3  17  226.14   28.75
  -3   3  17  164.27   26.70
  -3   3  16  158.57   30.68
   3   3 -16  178.42   25.14
   3   3 -16  227.64   33.69
  -3   3  16  120.10   31.53
  -3   3  15  171.26   36.15
  -3   3  15  140.78   26.51
   3   3 -15  232.03   36.22
   3   3 -15  195.50   33.77
  -3   3  14   55.32   26.00
   3   3 -14   99.67   27.29
   3   3 -13  237.01   33.84
  -3   3  13  136.11   38.77
   3   3 -13  199.20   35.17
   3   3 -13  166.26   33.41
   3   3 -12  329.67   38.51
  -3   3  12  423.62   55.47
   3   3 -12  373.32   41.62
  -3   3  12  365.78   43.09
   3   3 -12  329.93   42.00
   3   3 -12  354.59   41.01
   3   3 -11   92.74   25.39
  -3   3  11   48.33   31.06
  -3   3  11  159.85   29.19
   3   3 -11  110.79   25.08
  -3   3  11    5.72   87.01
   3   3 -11  102.77   27.95
   3   3 -10  164.21   28.87
  -3   3  10  156.71   36.76
   3   3 -10  153.66   28.67
  -3   3  10  139.82   29.15
  -3   3  10  187.92   70.49
   3   3 -10  154.40   26.72
   3   3  -9  138.77   39.85
   3   3  -9  275.46   41.97
  -3   3   9  127.59   31.32
  -3   3   9  321.19   40.82
  -3   3   9  356.20   82.83
   3   3  -9  274.76   35.20
   3   3  -9  308.42   34.34
   3   3  -9  223.89   31.94
   3   3  -8  108.85   21.37
   3   3  -8  112.77   28.06
  -3   3   8   80.97   26.50
  -3   3   8  107.52   45.02
   3   3  -8  137.07   21.55
   3   3  -8  112.88   22.12
   3   3  -8  126.80   23.38
   3   3  -8  141.41   30.71
  -3   3   8  152.32   28.90
   3   3  -8  104.79   23.89
   3   3  -7  132.38   25.22
   3   3  -7  126.92   30.61
   3   3  -7  141.75   23.90
   3   3  -7  155.25   21.70
  -3   3   7  114.64   25.98
   3   3  -7  124.67   20.67
   3   3  -7  160.96   33.18
  -3   3   7  208.80   62.43
   3   3  -7  137.39   24.49
   3   3  -6   54.43   17.46
   3   3  -6   54.70   46.58
   3   3  -6   89.71   18.12
  -3   3   6   72.21   42.80
   3   3  -5  -17.25   43.34
  -3   3   5   11.11   12.08
  -3   3   4   14.94   36.52
   3   3  -4   31.10   20.69
   3   3  -4   40.85   35.77
   3   3  -3  313.75   56.02
  -3   3   3  359.15   71.53
   3   3  -3  235.67   56.17
   3   3  -2  259.62   47.67
   3   3  -2  245.25   49.51
   3   3  -1  923.60   92.69
   3   3  -1 1013.86   91.14
   3   3   0  508.80   65.84
   3   3   0  381.54   65.46
   3   3   1 1210.43  109.41
   3   3   1 1224.33  103.86
   3   3   2  789.07   90.52
   3   3   2  754.44   87.93
   3   3   3  643.65   88.33
   3   3   3  714.44   91.76
   3   3   4  372.08   77.21
   3   3   4  429.39   45.32
   3   3   4  427.40   43.53
   3   3   4  372.89   80.69
   3   3   4  430.10   42.92
   3   3   5  499.29   48.07
   3   3   5  603.63   55.45
   3   3   5  555.81   50.73
   3   3   5  619.80  107.85
   3   3   5  617.22   51.81
   3   3   5  576.23   43.25
   3   3   5  518.25  100.89
   3   3   6  497.51   53.66
   3   3   6  743.03   62.85
   3   3   6  640.35   97.36
   3   3   6  682.00   60.55
   3   3   6  645.51  118.47
   3   3   6  772.86   62.73
   3   3   6  813.07   55.74
  -3   3  -7 1157.38   58.97
   3   3   7  897.03   72.32
   3   3   7 1294.73   85.58
   3   3   7 1210.73   78.89
   3   3   7 1117.15  163.55
   3   3   8  556.79   64.85
  -3   3  -8  680.76   48.31
   3   3   8  561.23   60.91
   3   3   8  623.30  153.30
   3   3   8  718.01   66.38
   3   3   8  733.57   69.22
   3   3   9  532.03   62.48
  -3   3  -9  600.38   47.83
   3   3   9  510.10   58.98
   3   3   9  443.75  121.92
   3   3   9  611.86   62.27
   3   3   9  696.42   67.10
  -3   3 -10  676.81   60.40
   3   3  10  697.07   71.63
   3   3  10  641.78   64.51
   3   3  10  694.86   65.88
   3   3  10  678.97   65.72
   3   3  11  247.81   49.40
  -3   3 -11  186.49   30.68
   3   3  11  230.76   40.52
   3   3  11  237.22   39.90
   3   3  11  160.95   34.69
   3   3  12  324.79   50.48
   3   3  12  292.84   40.62
   3   3  12  252.80   35.52
   3   3  12  320.53   39.36
   3   3  13  547.87   55.24
   3   3  13  490.91   42.75
   3   3  13  529.20   45.44
   3   3  14  254.90   32.80
   3   4 -16   86.64   26.94
  -3   4  16   66.63   23.94
  -3   4  16   32.24   19.93
  -3   4  15  127.68   29.11
   3   4 -15  167.29   26.28
  -3   4  15  119.96   30.47
   3   4 -15  214.24   33.36
  -3   4  14  152.49   33.02
   3   4 -14  154.66   31.88
   3   4 -14   90.89   22.00
   3   4 -13   92.36   26.50
  -3   4  13   67.20   32.38
   3   4 -13  109.87   29.46
  -3   4  13   23.66   19.37
   3   4 -13   84.71   23.10
  -3   4  12  424.43   56.41
   3   4 -12  413.62   44.64
  -3   4  12  395.14   46.28
   3   4 -12  324.77   40.01
   3   4 -12  359.03   40.10
  -3   4  11  225.58   50.77
   3   4 -11  271.12   38.06
   3   4 -11  252.21   37.65
  -3   4  11  293.76   44.20
   3   4 -11  271.10   37.01
   3   4 -11  233.65   42.73
  -3   4  11  290.88  111.69
   3   4 -11  259.14   34.30
   3   4 -10  444.94   42.37
  -3   4  10  332.86   57.05
   3   4 -10  414.43   42.16
  -3   4  10  461.16   48.95
   3   4 -10  415.78   44.04
   3   4 -10  351.45   39.92
  -3   4  10  390.88  103.67
   3   4 -10  368.17   45.64
   3   4  -9  509.71   43.70
  -3   4   9  403.01   55.20
   3   4  -9  457.15   42.16
  -3   4   9  578.20   54.16
  -3   4   9  535.65  104.81
   3   4  -9  495.96   44.86
   3   4  -9  474.08   52.21
   3   4  -9  528.92   43.43
   3   4  -8  886.82   53.81
   3   4  -8  510.19   58.91
  -3   4   8  602.61   60.98
   3   4  -8  895.14   53.64
   3   4  -8  826.33   53.95
   3   4  -8  917.99   57.66
   3   4  -8  886.26   56.68
  -3   4   8  919.15   63.64
  -3   4   8  701.75  107.98
   3   4  -8  839.77   65.52
   3   4  -7  937.92   67.48
   3   4  -7  898.57   52.23
   3   4  -7  765.01   64.68
   3   4  -7  981.68   56.44
   3   4  -7  882.17   49.30
   3   4  -7  937.48   55.35
   3   4  -7  990.22   55.61
  -3   4   7 1028.38  123.78
  -3   4   7  929.46   62.41
   3   4  -6 1141.09   57.05
  -3   4   6 1225.25  136.64
   3   4  -6 1172.60   57.54
   3   4  -6 1175.26   58.30
   3   4  -6 1262.69  123.89
  -3   4   6 1186.65   66.84
   3   4  -6 1365.03   78.24
   3   4  -6 1124.21   57.38
   3   4  -5 1022.09   52.52
   3   4  -5 1152.98  114.57
  -3   4   5 1141.94  119.45
   3   4  -4 2582.09  163.11
  -3   4   4 2826.70  175.15
   3   4  -3 1121.41  106.65
   3   4  -3 1042.89   93.67
  -3   4   3 1095.53  105.49
   3   4  -2 1771.29  131.99
   3   4  -2 1645.56  112.43
  -3   4   2 1971.06  138.69
   3   4  -1 1450.86  121.67
   3   4  -1 1325.37  100.99
   3   4   0 1206.27  113.55
   3   4   0 1299.11  103.24
   3   4   1  987.36  107.87
   3   4   1 1021.21   94.81
   3   4   2  735.11  100.16
   3   4   2  666.51   83.76
   3   4   3  422.49   75.68
   3   4   3  323.34   60.74
   3   4   3  453.02   44.56
   3   4   3  500.51   43.60
   3   4   3  491.61   44.78
   3   4   4  109.03   26.70
   3   4   4  106.63   28.03
   3   4   4   12.58   23.49
   3   4   4  106.34   22.32
   3   4   4   46.70   42.95
   3   4   4   66.95   19.91
   3   4   4   89.72   23.50
   3   4   5  339.61   42.43
   3   4   5  358.71   44.75
   3   4   5  414.54   47.30
   3   4   5  324.95   68.51
   3   4   5  391.07   47.75
   3   4   5  374.55   37.71
   3   4   5  205.25   66.79
   3   4   6   78.97   26.69
   3   4   6   83.60   28.41
   3   4   6   63.08   29.39
   3   4   6  106.78   45.57
   3   4   6   89.56   29.74
  -3   4  -6   92.49   20.90
   3   4   6   79.04   24.52
   3   4   6   76.07   37.69
   3   4   7   67.77   33.85
   3   4   7   75.17   25.93
   3   4   7  154.58   72.76
   3   4   7   62.41   29.64
   3   4   7  106.24   81.02
   3   4   7  113.19   32.71
   3   4   8   57.22   30.77
   3   4   8   64.58   32.52
   3   4   8   62.48   26.40
   3   4   8  -25.91   59.81
   3   4   8    3.88   23.49
  -3   4  -9  292.92   44.93
   3   4   9  338.87   53.99
   3   4   9  402.30   54.86
   3   4   9  324.87   49.97
   3   4   9  358.48   55.78
   3   4  10   73.00   34.65
  -3   4 -10   51.20   29.41
   3   4  10   48.75   31.07
   3   4  10   53.16   29.99
   3   4  10   71.77   29.59
   3   4  11   42.75   34.08
  -3   4 -11   31.90   14.93
   3   4  11   -4.85   22.77
   3   4  11   65.43   23.60
   3   4  11   57.04   25.33
   3   4  12   75.22   30.54
   3   4  12   46.57   21.30
   3   4  12   63.43   23.68
   3   4  12   34.57   15.25
   3   4  13   46.42   23.34
   3   4  13   21.43   13.67
   3   4  13   35.03   12.29
   3   4  13   48.34   13.41
   3   4  14   30.99   18.07
  -3   5  16  269.31   35.65
  -3   5  16  149.45   27.17
   3   5 -16  336.90   32.37
  -3   5  16  140.24   25.97
  -3   5  15  327.38   45.86
   3   5 -15  399.04   40.93
  -3   5  14  214.44   41.89
  -3   5  14  159.66   33.17
   3   5 -14  219.21   34.49
  -3   5  14  162.99   28.95
   3   5 -14  165.14   27.98
  -3   5  13  222.77   46.33
   3   5 -13  248.60   40.19
   3   5 -13  215.12   34.89
   3   5 -13  221.87   32.59
  -3   5  13  204.33   30.70
   3   5 -12  105.39   29.92
  -3   5  12  115.34   38.49
   3   5 -12   51.64   22.77
  -3   5  12   70.96   28.28
   3   5 -12   73.89   21.64
   3   5 -12   42.76   21.06
  -3   5  11   62.73   40.10
   3   5 -11   19.32   23.56
   3   5 -11   21.80   15.34
   3   5 -11   63.79   31.86
  -3   5  11  101.57   34.95
   3   5 -11   23.10   20.77
   3   5 -10  207.22   43.17
   3   5 -10  189.43   31.54
   3   5 -10  209.62   34.85
  -3   5  10  185.46   48.64
   3   5 -10  188.58   30.95
   3   5 -10  205.92   29.98
  -3   5  10  191.47   39.50
  -3   5  10  261.86  106.62
   3   5  -9  285.78   33.93
   3   5  -9  237.79   45.06
   3   5  -9  252.84   33.55
  -3   5   9  202.00   49.42
   3   5  -9  239.69   33.15
   3   5  -9  255.55   35.97
  -3   5   9  297.66   42.50
  -3   5   9  347.33   90.70
   3   5  -8  177.32   28.68
   3   5  -8   93.79   26.89
   3   5  -8  150.39   28.92
  -3   5   8   97.88   29.40
   3   5  -8  106.72   34.24
   3   5  -8  160.68   27.10
  -3   5   8  142.31   30.48
  -3   5   8   26.40   32.67
  -3   5   8  114.71   20.20
   3   5  -8  167.22   27.74
   3   5  -7   92.52   22.39
  -3   5   7  110.85   29.51
   3   5  -7  125.62   22.46
   3   5  -7  127.64   24.93
   3   5  -7   79.83   33.47
  -3   5   7  158.93   35.10
  -3   5   7  127.56   65.73
  -3   5   7   88.53   18.78
   3   5  -7  187.86   50.62
   3   5  -7  120.73   21.19
   3   5  -6  -27.12   31.73
   3   5  -6    1.59   14.48
   3   5  -6    3.12   12.72
   3   5  -6   14.19   10.71
   3   5  -6    4.56   15.38
   3   5  -6   13.89   16.08
  -3   5   6    8.66   19.24
  -3   5   6  -56.91   34.86
  -3   5   6  -30.27   11.68
   3   5  -6  -15.15   14.02
   3   5  -5   32.97   18.25
   3   5  -5   44.76   27.00
   3   5  -5   44.12   44.20
  -3   5   5   33.25   14.40
   3   5  -5   35.06   15.60
   3   5  -5   17.02   10.91
   3   5  -5   47.57   18.36
   3   5  -5   32.47   14.66
  -3   5   5  111.13   44.19
   3   5  -5   49.65   14.32
   3   5  -4  304.21   32.61
   3   5  -4  338.89   33.07
   3   5  -4  288.56   29.57
   3   5  -4  299.32   33.03
  -3   5   4  306.81   31.38
   3   5  -4  357.11   75.80
  -3   5   4  282.19   61.25
   3   5  -4  331.17   37.34
   3   5  -3   71.39   39.13
   3   5  -3   86.95   28.78
   3   5  -3   99.86   18.95
  -3   5   3  140.72   47.78
   3   5  -2  285.49   65.53
   3   5  -2  223.18   45.08
  -3   5   2  226.07   54.57
  -3   5   1  236.60   52.85
   3   5  -1  231.84   47.20
   3   5  -1  260.18   63.86
   3   5   0  428.40   56.91
   3   5   0  523.39   76.82
   3   5   1  402.87   40.41
   3   5   1  359.41   54.28
   3   5   1  308.35   60.79
   3   5   1  343.28   34.59
   3   5   1  345.16   36.30
  -3   5  -1  305.84   32.38
   3   5   2  687.99  109.11
   3   5   2  870.32   56.54
   3   5   2  903.33   56.14
  -3   5  -2  852.09   50.43
   3   5   2  823.37   87.21
   3   5   2  888.08   57.52
   3   5   3  358.29   73.02
   3   5   3  293.90   38.91
   3   5   3  284.32   29.06
   3   5   3  296.06   60.59
   3   5   3  346.84   38.94
   3   5   3  293.14   35.57
   3   5   3  255.56   36.58
  -3   5  -3  319.61   33.63
   3   5   3  346.33   35.58
   3   5   4  716.90  117.78
   3   5   4  856.13   59.34
   3   5   4  731.99   60.77
   3   5   4  759.26   45.56
   3   5   4  889.02   63.77
   3   5   4  742.18   58.76
  -3   5  -4  855.49   52.20
   3   5   4  762.27  106.14
   3   5   4  871.88   56.26
   3   5   5  452.04   99.44
   3   5   5  690.38   58.90
   3   5   5  403.49   51.55
   3   5   5  666.52   44.26
   3   5   5  646.31  103.06
   3   5   5  689.41   60.54
   3   5   5  454.60   50.51
  -3   5  -5  679.42   50.28
   3   5   5  686.62   51.95
   3   5   6  916.47   69.11
   3   5   6  986.83   74.47
   3   5   6  760.82   67.97
  -3   5  -6  996.42   58.27
   3   5   6  924.35  123.30
   3   5   6  924.24   62.51
   3   5   6  512.39  115.91
   3   5   7  485.23   55.12
   3   5   7  411.38   54.81
   3   5   7  477.08   56.76
   3   5   7  276.58   92.74
   3   5   7  485.74   59.29
   3   5   7  513.66   50.76
   3   5   7  184.20   88.20
   3   5   8  965.48  143.45
   3   5   8 1072.83   82.62
   3   5   8 1123.81   87.65
   3   5   8 1278.99   89.11
   3   5   8  807.63  136.20
   3   5   8 1166.53   88.34
   3   5   9  590.56   66.17
   3   5   9  534.44   65.65
   3   5   9  595.20   61.71
   3   5   9  531.59   64.42
  -3   5  -9  509.03   60.14
   3   5  10  846.34   76.07
   3   5  10  748.64   74.03
   3   5  10  841.39   71.85
   3   5  10  704.45   68.73
  -3   5 -10  758.33   65.66
   3   5  11  179.01   42.06
  -3   5 -11  203.35   33.89
   3   5  11  204.42   42.25
   3   5  11  251.50   37.66
   3   5  11  225.30   42.35
   3   5  12  120.79   30.64
  -3   5 -12  130.50   25.16
   3   5  12  172.56   30.26
   3   5  12  123.79   28.27
   3   5  12  154.59   32.54
   3   5  13   63.47   15.39
   3   5  13  116.74   22.15
   3   5  13  127.22   21.32
   3   5  14  139.43   24.49
  -3   6  16   44.39   15.32
   3   6 -16   53.05   15.77
  -3   6  15  105.22   23.50
   3   6 -15  148.24   29.49
  -3   6  15   91.41   17.89
  -3   6  15  133.48   29.59
  -3   6  14  182.76   27.04
  -3   6  14  199.05   36.27
   3   6 -14  213.73   34.61
  -3   6  14  193.78   34.34
  -3   6  13   42.93   32.64
   3   6 -13   61.83   26.12
  -3   6  13   48.95   16.30
  -3   6  12  123.43   32.57
  -3   6  12  138.16   42.68
   3   6 -12  116.68   29.90
   3   6 -12  109.59   29.25
   3   6 -12   76.65   18.52
  -3   6  11   40.73   31.83
   3   6 -11   24.90   24.97
  -3   6  11   25.34   25.37
   3   6 -11  -19.05   25.03
   3   6 -11   30.34   23.50
   3   6 -11    1.26   26.92
  -3   6  10  113.37   40.90
   3   6 -10  142.92   32.57
  -3   6  10  160.04   37.59
  -3   6  10  174.30  100.82
   3   6 -10  113.75   42.25
   3   6 -10  121.02   25.98
   3   6 -10  160.66   29.37
   3   6  -9  949.06   61.03
  -3   6   9  811.97   79.09
   3   6  -9  865.76   59.04
  -3   6   9  990.76   73.36
   3   6  -9  914.59   64.32
   3   6  -9  755.44   71.30
  -3   6   9  811.44  129.06
  -3   6   9  599.44   47.95
   3   6  -9  792.08   56.19
   3   6  -8  958.68   59.72
   3   6  -8  943.44   58.91
   3   6  -8  985.34   66.51
  -3   6   8  751.30   74.65
   3   6  -8  871.18   58.36
  -3   6   8  928.29   70.80
  -3   6   8 1108.41  145.62
  -3   6   8  671.09   49.97
   3   6  -8  605.26   65.17
   3   6  -7 1130.52   62.38
  -3   6   7  795.27   72.09
   3   6  -7 1038.34   59.39
   3   6  -7 1118.75  129.25
  -3   6   7 1210.62   78.86
   3   6  -7 1131.55   66.43
   3   6  -7 1016.06   58.68
  -3   6   7 1030.57  132.06
  -3   6   7  951.80   60.27
   3   6  -7  633.16   65.17
   3   6  -6  499.74   56.76
   3   6  -6  670.30   48.27
  -3   6   6  532.93   54.18
   3   6  -6  665.14   47.05
   3   6  -6  686.11   94.30
  -3   6   6  690.50   56.77
   3   6  -6  647.97   49.19
  -3   6   6  645.11   47.57
  -3   6   6  801.16  114.19
   3   6  -6  691.86   52.45
   3   6  -5  595.69   42.91
  -3   6   5  693.63  101.42
   3   6  -5  612.68   47.33
   3   6  -5  672.71   49.14
   3   6  -5  662.24   94.78
  -3   6   5  672.38   46.47
   3   6  -5  643.50   45.40
  -3   6   5  680.30   54.43
  -3   6   5  723.58   51.17
   3   6  -5  661.78   59.24
   3   6  -5  655.53   47.13
   3   6  -4  295.83   32.49
   3   6  -4  323.29   34.00
   3   6  -4  249.40   57.09
  -3   6   4  244.32   27.83
   3   6  -4  287.77   32.43
  -3   6   4  295.24   32.95
   3   6  -4  312.68   31.66
  -3   6   4  315.03   68.72
   3   6  -4  317.22   40.40
   3   6  -4  287.37   31.89
   3   6  -3  559.40   90.56
   3   6  -3  494.75   38.47
   3   6  -3  500.60   40.28
  -3   6   3  495.17   39.31
  -3   6   3  570.62   88.68
  -3   6   3  582.96   41.76
   3   6  -3  588.22   49.71
   3   6  -2 1436.73  141.74
   3   6  -2 1317.48   58.83
   3   6  -2 1429.66   67.05
   3   6  -2 1402.02   70.88
  -3   6   2 1414.92   65.54
  -3   6   2 1482.27  127.22
   3   6  -2 1510.27   79.42
  -3   6   2 1493.44   68.33
   3   6  -2 1531.50   74.93
   3   6  -1 1400.68  134.98
   3   6  -1 1310.05   58.63
   3   6  -1 1496.71   69.58
   3   6  -1 1495.73   75.89
  -3   6   1 1496.59   68.03
   3   6  -1 1679.15   81.59
  -3   6   1 1357.25  125.79
  -3   6   1 1527.78   67.12
   3   6  -1 1553.35   71.24
  -3   6   0 1471.37  125.29
   3   6   0 1500.16  145.80
   3   6   0 1320.31   59.02
   3   6   0 1479.55   69.39
   3   6   0 1600.64   80.51
  -3   6   0 1557.48   69.25
   3   6   0 1513.60   78.04
   3   6   0 1452.61   67.04
   3   6   1  653.64   46.97
   3   6   1  542.80   89.36
   3   6   1  570.56   41.74
   3   6   1  573.52   40.81
   3   6   1  635.53   48.28
   3   6   1  644.78   51.33
  -3   6  -1  613.91   45.10
   3   6   1  668.49   52.89
   3   6   2   72.00   20.33
   3   6   2   59.83   46.67
   3   6   2  126.06   28.17
   3   6   2  127.86   22.23
   3   6   2  134.31   25.37
   3   6   2  137.65   28.68
  -3   6  -2  135.81   26.45
   3   6   3   65.86   42.48
   3   6   3  142.07   34.75
   3   6   3  126.28   25.54
   3   6   3  179.93   30.57
   3   6   3  163.89   29.32
  -3   6  -3  154.01   23.87
   3   6   3  102.71   27.95
   3   6   3  123.60   25.92
   3   6   4  170.67   72.36
   3   6   4  126.36   36.20
  -3   6  -4  138.27   24.70
   3   6   4  149.46   27.36
   3   6   4  163.79   32.87
   3   6   4  141.57   30.10
   3   6   4  115.11   24.28
   3   6   4  146.52   28.66
   3   6   5  140.35   36.20
   3   6   5  179.07   28.41
   3   6   5  186.87   35.64
   3   6   5   62.56   25.68
  -3   6  -5  153.40   27.98
   3   6   5  177.04   65.35
   3   6   5  151.74   28.10
   3   6   6  224.73   73.36
   3   6   6  231.93   34.19
   3   6   6  217.51   44.24
   3   6   6  238.58   41.57
   3   6   6  158.33   39.48
  -3   6  -6  208.12   30.41
   3   6   6  273.33   41.01
   3   6   7   26.51   41.49
   3   6   7   89.08   33.00
   3   6   7   21.77   24.27
   3   6   7   16.95   23.29
   3   6   7   43.55   28.42
   3   6   7   10.65   19.18
   3   6   8   35.05   22.87
  -3   6  -8   25.89   31.63
   3   6   8   35.42   22.84
   3   6   8    7.93   26.18
   3   6   8    7.13   29.63
   3   6   8   18.94   22.60
   3   6   9   34.30   25.82
   3   6   9  -12.19   33.60
  -3   6  -9   10.36   25.78
   3   6   9  -11.83   24.31
   3   6   9   28.84   28.46
   3   6  10  -15.11   22.01
  -3   6 -10   29.50   20.01
   3   6  10   16.15   26.24
   3   6  10  -20.88   13.93
   3   6  10  -11.32   20.72
   3   6  11   -2.05   20.05
  -3   6 -11  -18.89   13.77
   3   6  11   21.48   18.70
   3   6  11   -5.65   20.23
   3   6  11   -9.32   15.48
   3   6  12   42.95   21.42
  -3   6 -12   17.45   14.23
   3   6  12   21.09   25.95
   3   6  12   12.64   14.12
   3   6  12   -0.49    9.88
   3   6  13   75.86   19.80
   3   6  13  102.74   19.81
   3   6  13   78.16   19.03
  -3   7  15  194.99   29.54
  -3   7  15  206.36   30.70
  -3   7  15  155.89   22.97
  -3   7  14  249.56   37.24
  -3   7  14  199.63   39.68
   3   7 -14  298.85   36.71
  -3   7  14  152.02   25.19
   3   7 -13   87.99   21.23
  -3   7  13  183.02   40.68
   3   7 -13  127.61   29.26
  -3   7  13  144.43   28.08
   3   7 -12  123.08   29.26
  -3   7  12  202.42   46.30
   3   7 -12  137.97   38.56
  -3   7  12  158.16   33.34
   3   7 -11   83.87   34.43
  -3   7  11  121.42   46.91
   3   7 -11   98.43   33.29
  -3   7  11  109.22   33.79
  -3   7  10  178.73   49.07
   3   7 -10  172.88   33.48
   3   7 -10  120.61   26.73
   3   7 -10  111.43   40.99
  -3   7  10  137.81   36.57
   3   7  -9   38.35   35.65
  -3   7   9   45.80   36.68
   3   7  -9   37.82   23.37
  -3   7   9   23.05   30.66
  -3   7   9  -18.65   45.01
  -3   7   9   -4.24   11.22
   3   7  -9   50.21   16.40
  -3   7   8  228.98   43.38
  -3   7   8  133.25   38.23
   3   7  -8  184.31   32.11
  -3   7   8  141.29   31.63
  -3   7   8  261.40   94.90
   3   7  -8  189.05   29.52
   3   7  -8  183.20   44.88
   3   7  -7   65.75   29.83
   3   7  -7   34.36   19.62
  -3   7   7   29.99   28.21
   3   7  -7   52.20   43.11
   3   7  -7   37.15   23.88
  -3   7   7   96.09   29.23
  -3   7   7   54.89   21.84
   3   7  -6   39.58   18.72
  -3   7   6   65.06   30.71
   3   7  -6   62.26   35.64
   3   7  -6   50.09   22.93
   3   7  -6   74.95   39.82
  -3   7   6   79.67   35.99
  -3   7   6   82.82   30.60
  -3   7   6   98.04   19.53
   3   7  -5   38.93   27.11
  -3   7   5   19.98   19.43
   3   7  -5   26.87   18.45
   3   7  -5    7.13   13.20
  -3   7   5   54.19   19.04
  -3   7   5   19.25   21.64
   3   7  -5   26.47    9.67
  -3   7   5   35.10   17.39
   3   7  -5  -29.49   30.97
   3   7  -5   29.79    9.72
   3   7  -4   30.05   20.89
   3   7  -4   54.28   41.83
   3   7  -4   21.58   18.85
   3   7  -4   11.95    7.16
  -3   7   4   35.55   20.12
  -3   7   4   34.68   16.28
   3   7  -4    7.99    8.18
  -3   7   4   45.73   20.18
   3   7  -3   43.17   43.54
   3   7  -3   67.96   21.18
   3   7  -3   82.10   19.33
   3   7  -3   48.67   17.17
   3   7  -3   58.13   16.70
  -3   7   3   43.14   20.16
   3   7  -3   44.95   13.81
  -3   7   3   75.42   21.74
  -3   7   3   92.85   35.71
   3   7  -2   69.33   21.79
  -3   7   2  127.07   45.65
   3   7  -2   87.40   20.51
   3   7  -2  115.68   22.12
   3   7  -2   75.55   25.03
   3   7  -2  106.48   44.78
  -3   7   2  101.22   24.85
   3   7  -2   86.45   23.39
   3   7  -2   79.14   17.12
  -3   7   2  103.98   23.18
   3   7  -1  204.67   33.52
   3   7  -1  183.55   29.80
   3   7  -1  177.27   26.11
   3   7  -1  187.60   27.79
  -3   7   1  206.51   32.22
   3   7  -1  177.31   32.29
   3   7  -1  251.10   79.41
   3   7  -1  168.18   27.49
  -3   7   1  200.69   29.52
  -3   7   1  103.60   44.20
   3   7   0  345.62   34.72
   3   7   0  354.05   37.84
   3   7   0  368.21   79.98
   3   7   0  294.40   39.37
  -3   7   0  340.42   39.85
   3   7   0  386.99   43.35
  -3   7   0  358.26   37.86
   3   7   0  329.61   35.68
  -3   7   0  340.50   66.79
   3   7   1  573.93   42.99
   3   7   1  703.53  110.60
  -3   7  -1  593.31   85.87
   3   7   1  651.97   50.57
   3   7   1  521.01   41.61
   3   7   1  616.64   55.09
  -3   7  -1  527.19   45.95
  -3   7  -1  660.38   48.22
   3   7   1  616.22   54.79
   3   7   2  704.03  125.69
   3   7   2  616.65   44.62
   3   7   2  713.17   54.45
   3   7   2  673.23   51.70
   3   7   2  676.48   57.06
  -3   7  -2  691.48   53.57
  -3   7  -2  670.18   49.43
   3   7   3  300.03   39.45
   3   7   3  245.97   91.59
   3   7   3  254.31   33.55
   3   7   3  259.67   35.80
   3   7   3  336.97   42.62
  -3   7  -3  250.62   34.39
   3   7   3  257.50   39.92
   3   7   3  225.69   36.68
  -3   7  -3  323.55   32.93
   3   7   4  125.38   29.52
   3   7   4  150.45   86.33
   3   7   4  145.70   31.81
   3   7   4  145.81   26.93
   3   7   4  117.79   27.33
   3   7   4  120.76   31.04
  -3   7  -4  109.96   27.26
   3   7   4   82.88   28.91
  -3   7  -4  161.18   26.41
   3   7   5  644.95  119.04
   3   7   5  683.92   63.39
   3   7   5  607.05   49.71
   3   7   5  704.32   61.32
   3   7   5  508.35   57.28
  -3   7  -5  629.12   52.91
   3   7   5  661.16   60.69
   3   7   6  486.86  102.54
   3   7   6  388.61   53.26
   3   7   6  461.01   51.75
   3   7   6  352.69   48.74
  -3   7  -6  399.01   42.99
  -3   7  -6  458.58   51.63
   3   7   6  497.08   50.74
  -3   7  -7  994.59   80.08
   3   7   7 1139.73   87.06
   3   7   7 1101.19   80.22
   3   7   7  982.10   82.73
   3   7   7 1080.90   75.51
   3   7   8 1267.95   94.41
   3   7   8 1293.21   86.78
   3   7   8 1267.99   89.14
   3   7   8 1090.85   78.45
  -3   7  -8 1136.45   85.97
   3   7   9  759.66   60.40
  -3   7  -9 1024.90   76.63
   3   7   9  983.22   82.72
   3   7   9  923.26   74.04
   3   7   9 1019.92   84.75
   3   7  10  403.02   46.93
   3   7  10  514.68   58.40
   3   7  10  521.46   54.23
   3   7  10  517.36   61.51
  -3   7 -10  518.07   53.81
  -3   7 -11  361.78   42.69
   3   7  11  300.84   44.54
   3   7  11  354.87   42.13
   3   7  11  335.16   44.08
  -3   7 -12   23.41   13.75
   3   7  12   50.97   21.75
   3   7  12   38.36   14.52
   3   7  12   19.59    9.08
   3   7  13  133.85   21.31
   3   7  13   87.76   19.43
   3   7  13  111.65   19.87
  -3   8  15   12.88   12.39
   3   8 -15   43.26   15.73
  -3   8  14   91.43   20.64
  -3   8  14   60.27   16.42
  -3   8  14   83.96   23.26
   3   8 -14   63.88   24.26
   3   8 -13   62.53   19.21
  -3   8  13  143.27   28.87
  -3   8  13  101.36   34.28
   3   8 -13  101.57   27.63
  -3   8  13  124.09   24.19
  -3   8  12  184.60   38.10
   3   8 -12  165.35   32.19
  -3   8  12  202.13   40.10
   3   8 -12  189.99   37.64
   3   8 -11  222.58   40.96
  -3   8  11  274.39   46.51
   3   8 -11  274.94   43.29
  -3   8  11  269.87   46.40
  -3   8  10  478.85   63.17
   3   8 -10  445.61   50.57
  -3   8  10  426.33   56.52
   3   8 -10  433.91   58.68
  -3   8   9  734.15   72.23
   3   8  -9  839.98   61.74
  -3   8   9  764.70   70.98
   3   8  -9  728.96   74.54
  -3   8   8  405.10  104.44
  -3   8   8  495.09   62.11
   3   8  -8  564.25   51.75
  -3   8   8  582.49   60.52
  -3   8   8  477.00   48.32
   3   8  -8  517.79   67.68
  -3   8   7  719.40   68.72
   3   8  -7  898.07   62.58
  -3   8   7  905.93   72.17
   3   8  -7  804.23   75.27
  -3   8   7  805.40  126.64
   3   8  -7  705.53   53.64
  -3   8   7  901.84   64.96
  -3   8   6  688.80   68.29
   3   8  -6  872.99   59.36
  -3   8   6  769.09  119.35
  -3   8   6  901.74   57.62
  -3   8   6  930.18   71.00
   3   8  -6  712.67  106.33
   3   8  -6  961.03   79.03
   3   8  -6  728.59   51.69
  -3   8   6  994.94   66.66
  -3   8   5  441.02   52.09
   3   8  -5  652.73   53.39
  -3   8   5  735.08   57.36
  -3   8   5  665.00   50.53
  -3   8   5  662.82   59.13
   3   8  -5  595.13   47.54
  -3   8   5  559.11  102.10
   3   8  -5  782.49   68.94
   3   8  -5  626.98  107.16
  -3   8   4  251.93   40.86
   3   8  -4  332.36   40.90
   3   8  -4  361.73   88.79
   3   8  -4  300.04   40.82
  -3   8   4  383.25   40.32
  -3   8   4  346.31   44.43
   3   8  -4  342.63   35.11
  -3   8   4  393.83   42.15
  -3   8   4  230.16   64.86
   3   8  -4  370.16   46.98
   3   8  -3  244.69   38.56
   3   8  -3  294.94   77.11
   3   8  -3  253.28   39.16
  -3   8   3  153.30   31.61
   3   8  -3  229.20   31.76
   3   8  -3  249.20   33.10
  -3   8   3  274.73   33.10
   3   8  -3  234.62   38.88
  -3   8   3  256.77   39.64
   3   8  -3  245.93   31.79
  -3   8   3  334.91   37.34
  -3   8   3  159.42   48.36
   3   8  -2  388.16   38.95
  -3   8   2  398.75   43.24
   3   8  -2  386.24   39.51
  -3   8   2  345.22   40.13
   3   8  -2  221.44   39.73
   3   8  -2  394.71   88.22
   3   8  -2  343.70   35.28
   3   8  -2  402.83   48.70
  -3   8   2  361.39   73.66
   3   8  -2  385.33   44.48
   3   8  -1  965.24  124.22
   3   8  -1  930.40   57.40
   3   8  -1  970.07   58.87
  -3   8   1  915.19   61.08
  -3   8   1 1059.96   65.01
  -3   8   1  918.61  113.07
   3   8  -1  944.85   68.96
   3   8  -1  873.83   57.29
   3   8  -1  961.51   62.80
   3   8   0 1241.90  151.64
   3   8   0 1154.38   63.67
   3   8   0 1214.54   68.13
   3   8   0 1164.95   75.27
   3   8   0  918.26   73.81
  -3   8   0 1144.61   68.40
  -3   8   0 1378.56  130.38
  -3   8   0 1115.02   66.38
   3   8   0  999.89   62.78
   3   8   1  447.66   43.04
   3   8   1  436.39   92.08
   3   8   1  426.05   45.56
   3   8   1  493.70   45.07
   3   8   1  473.92   53.03
  -3   8  -1  430.75   46.60
  -3   8  -1  509.82   44.86
   3   8   2  577.11  102.26
   3   8   2  525.04   47.54
   3   8   2  593.01   52.82
   3   8   2  574.17   60.78
  -3   8  -2  515.85   49.43
  -3   8  -2  590.57   48.32
  -3   8  -3  347.56   41.88
   3   8   3  445.62   46.15
   3   8   3  370.37   90.32
   3   8   3  363.45   39.95
   3   8   3  458.54   45.45
   3   8   3  390.27   50.80
   3   8   3  382.93   45.89
  -3   8  -3  363.57   42.32
   3   8   3  344.21   45.33
  -3   8  -3  364.65   39.88
   3   8   4  170.37   28.37
   3   8   4  157.08   34.98
   3   8   4  110.28   28.73
  -3   8  -4  112.48   20.05
   3   8   4  120.45   28.33
   3   8   4  127.07   34.06
  -3   8  -4  128.31   26.05
   3   8   4  102.88   26.38
  -3   8  -4  132.33   28.45
  -3   8  -5  292.21   48.17
   3   8   5  307.81   87.41
   3   8   5  323.17   49.27
   3   8   5  213.47   32.24
   3   8   5  257.08   42.86
  -3   8  -5  286.06   40.95
   3   8   5  225.94   41.99
   3   8   5  286.12   43.44
  -3   8  -6  269.47   45.95
   3   8   6  338.27   51.06
   3   8   6  318.56   45.64
  -3   8  -6  260.58   33.28
   3   8   6  295.99   48.37
   3   8   6  326.53   46.45
  -3   8  -7   88.29   36.52
   3   8   7   74.44   29.05
   3   8   7   79.68   31.36
   3   8   7  108.45   32.85
   3   8   7   92.11   34.02
  -3   8  -8   39.02   28.78
   3   8   8   98.30   31.64
   3   8   8   98.26   39.20
   3   8   8   94.66   33.91
   3   8   8   33.11   30.61
  -3   8  -9   18.02   18.89
   3   8   9   60.06   35.09
   3   8   9   40.11   27.99
   3   8   9   28.72   32.13
  -3   8 -10    7.67   21.73
   3   8  10  -11.52   27.53
   3   8  10   16.94   21.80
   3   8  10   16.60   26.01
  -3   8 -11    4.40   13.22
   3   8  11  -10.16   25.11
   3   8  11   -7.66   19.04
   3   8  11    2.18   10.84
  -3   8 -12   56.53   13.92
   3   8  12   28.80   16.02
   3   8  12   26.33   11.74
   3   8  12   28.27   21.94
  -3   9  14  106.71   25.01
   3   9 -14  125.25   25.48
  -3   9  14   65.27   16.00
  -3   9  13   67.23   16.28
   3   9 -13   65.39   22.26
  -3   9  13   37.84   23.44
   3   9 -13   12.93   17.57
  -3   9  13   52.31   21.24
   3   9 -12   41.39   21.70
  -3   9  12   49.55   17.26
  -3   9  12   36.46   19.91
   3   9 -12   62.10   24.63
  -3   9  12   55.69   21.00
   3   9 -11  144.03   33.80
  -3   9  11  158.69   37.85
   3   9 -11  126.69   32.64
  -3   9  11  105.51   32.40
   3   9 -10   40.39   26.16
  -3   9  10   42.00   31.20
   3   9 -10   70.00   31.69
  -3   9  10   33.96   33.11
  -3   9   9  356.47   53.92
   3   9  -9  417.02   49.69
  -3   9   9  449.70   60.01
   3   9  -9  463.42   55.64
   3   9  -8  126.25   42.42
  -3   9   8  140.12   38.31
   3   9  -8   80.37   32.92
  -3   9   8  159.24   40.78
   3   9  -8   96.74   23.67
  -3   9   8  115.44   28.75
   3   9  -7  171.19   38.59
  -3   9   7  125.93   36.59
  -3   9   7  125.46   37.25
   3   9  -7  136.46   35.29
   3   9  -7   98.30   24.96
  -3   9   7  127.96   32.46
  -3   9   6   10.62   86.42
  -3   9   6   45.69   30.06
   3   9  -6   52.00   24.54
  -3   9   6   37.02   13.78
  -3   9   6   62.25   28.55
   3   9  -6   92.02   35.38
   3   9  -6   24.34   11.71
  -3   9   6   42.89   26.09
   3   9  -5   73.34   37.98
  -3   9   5    7.61   19.74
   3   9  -5   16.81   23.64
  -3   9   5   38.87   14.25
  -3   9   5   53.70   25.14
  -3   9   5   22.97   22.90
   3   9  -5   -8.07   11.25
   3   9  -5   10.38    8.36
   3   9  -4   41.80   16.98
  -3   9   4  -26.27   25.10
   3   9  -4  -24.00   20.34
   3   9  -4  -60.27   56.45
   3   9  -4  -16.48   23.00
  -3   9   4  -16.75    8.81
   3   9  -4  -47.00   25.11
  -3   9   4    3.34   16.67
   3   9  -4   22.10   16.66
  -3   9   4   -2.67   21.69
   3   9  -3   95.59   28.96
   3   9  -3   27.54   72.55
   3   9  -3   51.80   23.11
   3   9  -3  132.22   25.97
   3   9  -3   79.11   33.27
  -3   9   3  118.97   31.82
   3   9  -3  126.83   32.96
  -3   9   3   70.71   21.77
  -3   9   3  110.22   27.56
   3   9  -2  117.55   26.23
   3   9  -2  102.79   26.27
   3   9  -2  102.21   34.39
  -3   9   2  130.18   32.30
  -3   9   2   79.86   25.46
   3   9  -2  106.39   38.47
   3   9  -2  141.34   28.81
   3   9  -2  183.53   65.49
  -3   9   2  128.58   26.65
   3   9  -1  219.04   33.07
   3   9  -1  289.06   40.95
   3   9  -1  275.57   38.08
   3   9  -1  318.35   35.77
  -3   9   1  312.19   43.32
   3   9  -1  242.23   43.34
  -3   9   1  192.47   31.07
   3   9  -1  291.97   74.19
  -3   9   1  296.01   40.52
   3   9   0  442.96   46.41
   3   9   0  460.13   45.21
   3   9   0  372.21   55.52
  -3   9   0  427.11   50.62
   3   9   0  361.09   85.49
   3   9   0  364.25   46.72
  -3   9   0  387.43   43.18
   3   9   0  349.24   39.81
  -3   9  -1  566.30   51.24
   3   9   1  581.98   50.43
   3   9   1  637.18   52.99
   3   9   1  580.89   57.89
   3   9   1  639.57  107.45
   3   9   1  590.12   64.92
  -3   9  -1  608.88   55.58
  -3   9  -1  600.40   50.65
  -3   9  -2  243.46   39.58
   3   9   2  290.15   39.14
   3   9   2  247.60   71.36
   3   9   2  310.54   38.14
  -3   9  -2  261.65   38.15
   3   9   2  277.99   48.76
  -3   9  -2  312.22   38.71
  -3   9  -3  117.24   34.26
   3   9   3  111.82   59.80
   3   9   3  178.48   32.72
   3   9   3  202.81   31.90
   3   9   3  133.46   43.18
  -3   9  -3  126.77   32.44
  -3   9  -3  183.55   27.00
   3   9   3  152.25   35.01
  -3   9  -3  142.95   31.73
  -3   9  -4  293.70   44.00
   3   9   4  291.77   39.90
   3   9   4  388.33   43.30
   3   9   4  277.25   86.46
   3   9   4  323.05   41.91
   3   9   4  359.26   42.96
   3   9   4  369.13   51.70
  -3   9  -4  320.30   41.76
   3   9   4  291.89   44.81
   3   9   5  799.66   64.89
   3   9   5  740.59   57.60
   3   9   5  734.74   62.25
   3   9   5  739.63   65.50
   3   9   5  675.62   61.55
  -3   9  -5  685.53   59.91
   3   9   5  684.07   61.95
  -3   9  -5  695.17   63.58
   3   9   6  530.13   59.88
   3   9   6  540.55   53.83
   3   9   6  503.04   55.47
  -3   9  -6  483.70   48.84
   3   9   6  488.81   54.70
  -3   9  -6  569.57   61.46
   3   9   7  831.61   69.52
   3   9   7  817.75   66.03
   3   9   7  836.46   71.17
   3   9   7  781.86   68.91
  -3   9  -7  840.23   72.68
   3   9   8  221.18   44.38
   3   9   8  294.79   42.66
   3   9   8  348.25   44.14
   3   9   8  298.72   45.50
  -3   9  -8  328.58   50.51
   3   9   9  229.00   39.00
   3   9   9  281.14   42.57
   3   9   9  234.08   43.63
  -3   9  -9  296.26   43.17
   3   9  10  274.93   39.87
   3   9  10  340.71   41.63
   3   9  10  352.18   39.70
  -3   9 -10  394.86   42.06
  -3   9 -11  146.48   24.93
   3   9  11  149.85   26.23
   3   9  11  152.44   27.55
   3   9  11  158.59   32.49
   3  10 -13  184.73   26.39
  -3  10  13  182.56   22.84
  -3  10  13  231.48   31.36
   3  10 -13  263.63   31.75
   3  10 -13  195.81   29.54
   3  10 -12  160.64   24.27
  -3  10  12  159.05   24.03
  -3  10  12  120.80   29.62
   3  10 -12  183.98   31.79
  -3  10  12  196.34   27.36
  -3  10  11  142.06   26.70
  -3  10  11  168.03   35.41
   3  10 -11  181.38   33.37
   3  10 -11  134.95   30.16
  -3  10  11  205.33   39.72
  -3  10  10  333.84   49.71
   3  10 -10  443.27   49.25
  -3  10  10  411.52   52.45
   3  10 -10  473.90   51.26
  -3  10   9  520.76   57.75
   3  10  -9  724.35   58.81
  -3  10   9  736.53   69.11
   3  10  -9  416.14   44.09
   3  10  -9  587.92   61.13
   3  10  -8  250.01   54.15
  -3  10   8  188.16   41.53
   3  10  -8  240.20   43.20
  -3  10   8  238.99   47.52
   3  10  -8  199.17   34.83
   3  10  -7  238.58   47.16
  -3  10   7  234.60   45.55
   3  10  -7  307.57   42.71
  -3  10   7  246.93   46.29
   3  10  -7  226.20   41.11
  -3  10   7  346.67   43.31
   3  10  -6  675.06   66.75
  -3  10   6  518.82   56.29
   3  10  -6  662.85   59.68
  -3  10   6  607.29   51.77
  -3  10   6  631.91   59.31
   3  10  -6  450.30   45.02
  -3  10   6  631.11   60.03
  -3  10   5  601.65   60.22
   3  10  -5  746.35   60.41
  -3  10   5  691.18   53.38
  -3  10   5  676.06   59.72
   3  10  -5  659.17   66.37
   3  10  -5  632.24   53.28
  -3  10   5  798.12   66.54
   3  10  -5  743.49   67.73
   3  10  -4  817.43   61.18
   3  10  -4  740.29   59.99
  -3  10   4  869.50   63.00
  -3  10   4  641.72   60.13
   3  10  -4  748.65   68.93
   3  10  -4  655.83   54.76
  -3  10   4  852.89   66.16
   3  10  -4  757.27   62.88
   3  10  -3  690.07  124.14
   3  10  -3  595.88   53.30
   3  10  -3  590.85   57.42
   3  10  -3  594.08   59.47
  -3  10   3  597.29   54.87
  -3  10   3  586.46   53.64
   3  10  -3  573.58   57.56
   3  10  -3  570.54   51.30
  -3  10   3  653.96   56.54
   3  10  -2  414.00   45.71
   3  10  -2  410.09   50.59
  -3  10   2  452.76   50.11
  -3  10   2  321.60   38.67
   3  10  -2  409.83   45.75
   3  10  -2  389.93   51.42
  -3  10   2  435.30   50.96
   3  10  -2  408.77   42.44
   3  10  -2  331.85   80.31
   3  10  -1  938.14   65.50
   3  10  -1  897.13  143.16
   3  10  -1  833.72   68.76
   3  10  -1  952.89   75.72
  -3  10   1  961.83   69.02
   3  10  -1  698.50   54.99
  -3  10   1  941.23   68.31
   3  10   0  298.67   79.23
   3  10   0  339.35   42.82
   3  10   0  358.01   50.99
  -3  10   0  341.15   47.79
   3  10   0  325.77   44.63
  -3  10   0  350.63   42.37
   3  10   1  367.99   44.51
   3  10   1  306.51   37.60
   3  10   1  331.54   50.71
   3  10   1  267.25   90.66
  -3  10  -1  340.46   47.49
  -3  10  -1  342.55   40.67
   3  10   2  712.04   56.21
   3  10   2  725.57   56.14
   3  10   2  675.64   67.26
  -3  10  -2  628.13   59.98
  -3  10  -2  618.32   51.75
  -3  10  -2  647.05   56.79
   3  10   3  606.58   55.65
   3  10   3  595.35   54.19
   3  10   3  675.40   67.78
  -3  10  -3  508.35   52.26
   3  10   3  510.18   56.06
  -3  10  -3  529.15   46.87
  -3  10  -3  573.22   55.47
  -3  10  -4  186.28   38.23
   3  10   4  161.24   36.32
   3  10   4  170.46   31.09
   3  10   4  243.41   37.98
   3  10   4  182.28   39.77
  -3  10  -4  224.73   39.58
  -3  10  -4  288.61   35.40
  -3  10  -5   74.05   34.52
   3  10   5   48.21   18.79
   3  10   5   44.87   27.77
   3  10   5   82.62   27.89
  -3  10  -5   60.89   28.58
   3  10   5   82.05   32.22
  -3  10  -5   14.70   18.43
   3  10   5   51.78   33.93
  -3  10  -6   40.50   25.90
   3  10   6   45.03   27.41
   3  10   6   30.62   16.82
  -3  10  -6  -34.67   27.99
   3  10   6   20.02   28.31
  -3  10  -6    2.97   11.51
   3  10   6   38.75   28.43
  -3  10  -7    6.12   28.72
   3  10   7   47.50   22.88
   3  10   7   49.17   21.17
   3  10   7   46.29   28.44
   3  10   7   27.11   29.93
  -3  10  -8   51.40   26.82
   3  10   8   89.54   19.45
   3  10   8   31.79   20.49
   3  10   8   13.26   25.01
   3  10   8   52.10   26.46
  -3  10  -9   10.99   19.48
   3  10   9   -0.50   21.67
   3  10   9  -27.19   13.12
   3  10   9   12.33   17.35
  -3  10  -9   -1.47   10.33
  -3  10 -10   29.10   14.16
   3  10  10   25.67   16.29
   3  10  10   68.65   19.68
   3  10  10   36.56   22.94
  -3  10 -10    7.51    9.63
   3  11 -12  207.35   26.11
  -3  11  12  163.48   28.63
  -3  11  12  167.75   26.29
   3  11 -12  205.51   27.33
   3  11 -12  189.63   29.77
  -3  11  11  115.08   23.94
   3  11 -11  145.92   27.18
   3  11 -11  174.46   29.45
  -3  11  11  198.50   33.28
   3  11 -11  141.57   30.74
   3  11 -10  -35.69   18.84
  -3  11  10   -1.98   15.43
   3  11 -10   10.55   19.41
   3  11 -10    9.59   20.30
  -3  11  10    0.84   25.35
   3  11  -9  129.64   36.72
  -3  11   9   43.99   22.58
   3  11  -9  122.29   33.69
   3  11  -9  133.82   33.84
  -3  11   9  100.03   36.70
   3  11  -9    8.12   15.37
   3  11  -8   20.17   30.96
  -3  11   8   18.53   14.79
   3  11  -8   32.34   28.86
   3  11  -8   38.06   29.75
  -3  11   8   44.58   27.77
   3  11  -8  -11.19   15.61
   3  11  -7   28.60   34.18
   3  11  -7  -33.50   34.24
  -3  11   7   -3.47   19.16
   3  11  -7   64.80   28.02
  -3  11   7   54.01   34.71
   3  11  -7    1.49   14.19
   3  11  -6  120.33   35.04
   3  11  -6  140.77   35.73
  -3  11   6  125.02   25.09
   3  11  -6   26.79   30.01
  -3  11   6  111.60   33.91
   3  11  -6   32.15   21.31
  -3  11   6  123.33   35.80
   3  11  -5   42.67   31.39
   3  11  -5   10.59   27.28
   3  11  -5   19.60   33.15
  -3  11   5   12.69   22.61
  -3  11   5    2.09   23.27
   3  11  -5   11.10   15.30
  -3  11   5   14.61   25.86
   3  11  -4   31.98   18.92
   3  11  -4    2.90   21.38
   3  11  -4    7.61   23.16
   3  11  -4   35.89   18.78
  -3  11   4   44.39   21.90
   3  11  -4  -34.29   13.66
  -3  11   4   28.52   23.70
  -3  11   4   40.88   23.62
   3  11  -3   98.11   28.59
   3  11  -3  107.31   32.42
   3  11  -3   84.65   33.28
  -3  11   3   80.65   27.23
  -3  11   3   83.47   22.73
   3  11  -3   99.48   25.71
  -3  11   3   96.28   31.15
   3  11  -3   54.69   25.97
   3  11  -2  101.96   26.51
   3  11  -2  121.92   33.02
   3  11  -2  103.35   32.93
   3  11  -2   92.79   37.80
  -3  11   2  175.91   36.24
  -3  11   2  134.33   30.96
   3  11  -1   22.72   22.19
   3  11  -1    6.60   29.02
  -3  11   1  -16.25   29.14
   3  11  -1   26.41   21.30
  -3  11   1   11.56   16.81
   3  11   0   37.19   24.28
   3  11   0   20.28   29.16
  -3  11   0   -4.92   23.42
   3  11   0  -12.01   21.51
  -3  11   0   52.27   21.44
   3  11   1  247.13   34.99
   3  11   1  215.34   48.23
  -3  11  -1  210.43   43.26
  -3  11  -1  208.04   34.87
   3  11   2  570.56   51.19
   3  11   2  591.15   66.70
  -3  11  -2  500.55   57.22
  -3  11  -2  437.31   48.36
  -3  11  -2  452.91   49.38
   3  11   3  471.07   47.98
   3  11   3  526.25   49.07
   3  11   3  573.25   61.04
  -3  11  -3  541.09   57.49
   3  11   3  431.29   53.34
  -3  11  -3  536.30   56.28
   3  11   4  563.03   51.58
   3  11   4  563.48   53.18
   3  11   4  613.65   61.64
  -3  11  -4  535.09   54.75
   3  11   4  469.52   54.75
  -3  11  -4  627.32   59.79
   3  11   5  326.88   43.73
   3  11   5  308.83   40.85
  -3  11  -5  326.99   42.05
  -3  11  -5  381.87   48.39
   3  11   5  360.71   48.35
  -3  11  -5  227.89   33.86
  -3  11  -6  274.72   39.33
   3  11   6  240.30   34.80
  -3  11  -6  170.26   31.02
   3  11   6  208.82   41.11
  -3  11  -6  160.09   34.45
   3  11   7  276.71   31.66
  -3  11  -7  286.69   40.24
   3  11   7  241.65   34.80
   3  11   7  164.89   36.69
   3  11   7  213.55   37.10
  -3  11  -7  180.43   28.59
  -3  11  -8  141.44   30.63
   3  11   8  122.88   25.22
   3  11   8  154.97   28.11
   3  11   8  120.24   30.28
   3  11   8  104.82   26.79
  -3  11  -8  128.74   25.85
  -3  11  -9  157.94   34.34
   3  11   9  148.74   23.52
   3  11   9  202.99   29.17
   3  11   9  140.43   29.57
  -3  11  -9   97.06   18.25
  -3  12  11  105.39   23.88
   3  12 -11  128.09   23.07
   3  12 -11   97.87   23.93
   3  12 -11  114.24   18.29
   3  12 -10  169.27   30.09
  -3  12  10   99.43   24.06
   3  12 -10  161.54   30.21
   3  12 -10  160.68   32.22
   3  12  -9  227.09   36.90
  -3  12   9  135.87   25.24
   3  12  -9  243.81   36.34
  -3  12   9  286.16   39.96
   3  12  -9  204.33   36.90
   3  12  -8  217.86   36.78
   3  12  -8  193.38   42.10
   3  12  -8   92.11   26.07
   3  12  -8  142.72   33.93
  -3  12   8  181.47   33.51
   3  12  -7  113.23   31.01
   3  12  -7   68.65   26.67
  -3  12   7   62.68   25.82
   3  12  -7   90.88   33.22
   3  12  -7   12.64   13.09
   3  12  -6  301.77   41.88
   3  12  -6  368.13   44.83
   3  12  -6  310.38   48.58
  -3  12   6  285.02   44.64
  -3  12   6  255.65   30.42
   3  12  -6  258.51   36.88
   3  12  -5  359.89   47.39
   3  12  -5  459.23   48.54
  -3  12   5  420.54   44.45
  -3  12   5  342.24   47.25
   3  12  -5  304.29   40.21
  -3  12   5  478.31   51.32
   3  12  -5  371.80   50.51
   3  12  -4  577.96   52.51
   3  12  -4  405.96   48.97
  -3  12   4  541.41   51.51
   3  12  -4  438.48   52.04
   3  12  -4  359.43   45.79
  -3  12   4  617.80   59.48
   3  12  -4  478.92   58.31
   3  12  -3  514.58   54.75
   3  12  -3  339.67   51.34
  -3  12   3  531.28   54.23
   3  12  -3  355.26   48.65
   3  12  -3  361.57   44.02
  -3  12   3  540.38   55.41
   3  12  -2  720.88   61.37
   3  12  -2  595.52   61.08
  -3  12   2  788.86   64.50
   3  12  -2  575.17   57.02
  -3  12   2  722.00   63.18
   3  12  -1  316.16   44.86
   3  12  -1  374.05   48.10
   3  12  -1  415.99   52.62
  -3  12   1  470.86   50.95
  -3  12   1  382.01   49.38
   3  12   0   99.28   35.39
   3  12   0  115.00   37.71
  -3  12   0  122.81   34.76
  -3  12   0   69.30   28.90
   3  12   1   60.34   31.44
   3  12   1   77.87   35.35
  -3  12  -1  128.08   32.27
  -3  12  -1   82.40   28.73
   3  12   2  296.46   39.88
  -3  12  -2  354.72   44.35
   3  12   2  267.05   47.98
   3  12   2  282.68   45.22
  -3  12  -2  209.04   33.94
  -3  12  -3  275.64   41.03
   3  12   3  275.99   40.97
  -3  12  -3  341.74   45.62
   3  12   3  246.12   44.78
   3  12   3  222.10   40.56
  -3  12  -4  167.43   37.79
   3  12   4  106.76   30.69
  -3  12  -4  161.97   34.58
   3  12   4  139.04   32.95
  -3  12  -5  164.20   33.29
  -3  12  -5  190.12   29.74
   3  12   5  141.00   32.76
  -3  12  -6   57.25   26.54
   3  12   6  144.33   23.47
   3  12   6   89.56   29.27
  -3  12  -7   44.84   23.30
   3  12   7   31.48   20.78
  -3  12  -8   10.14   15.47
   3  13  -9  -11.98   17.22
   3  13  -9   43.52   22.22
   3  13  -9   33.87   16.51
   3  13  -8   14.73   21.11
  -3  13   8  -30.75   23.74
   3  13  -8    2.67   19.68
   3  13  -8   39.71   25.36
   3  13  -7   13.10   20.19
   3  13  -7  -14.25   23.46
   3  13  -7   22.45   20.04
  -3  13   7   25.11   20.14
   3  13  -6  -11.44   23.38
   3  13  -6   -5.13   21.00
  -3  13   6   37.79   13.97
   3  13  -6   34.29   17.53
   3  13  -5   -6.20   19.76
   3  13  -5    9.15   23.34
  -3  13   5  -17.27   11.74
   3  13  -5  -15.79   16.16
   3  13  -4  -25.29   16.37
   3  13  -4  -12.58   23.52
  -3  13   4  -12.81   18.31
   3  13  -4  -18.08   18.07
   3  13  -3   -8.85   19.73
   3  13  -3   21.21   24.01
   3  13  -3   16.48   13.18
  -3  13   3   37.24   26.41
  -3  13   3  -13.46   23.00
   3  13  -2   54.74   25.14
   3  13  -2   50.18   22.56
  -3  13   2   46.60   23.27
  -3  13   2   38.23   23.88
   3  13  -2   34.75   23.13
   3  13  -1   77.44   27.36
   3  13  -1   80.64   30.49
  -3  13   1   96.55   30.72
  -3  13   1  103.13   28.67
   3  13   0  127.19   32.34
   3  13   0  129.23   34.90
  -3  13   0  173.42   36.48
  -3  13   0   98.34   24.83
   3  13   1  104.53   27.81
   3  13   1  109.31   31.57
  -3  13  -1  172.67   30.09
  -3  13  -1   82.66   22.86
   3  13   1   83.99   29.58
   3  13   2  122.18   29.58
   3  13   2  143.39   36.97
  -3  13  -2  194.01   35.89
   3  13   2  164.25   34.23
   3  13   3  362.91   41.76
  -3  13  -3  386.12   43.28
   3  13   3  313.32   41.83
   3  13   4  424.91   40.74
  -3  13  -4  371.80   40.45
   3  13   4  420.37   46.31
  -3  13  -5  230.88   32.41
  -3  13  -5  181.17   26.40
   3  13   5  231.03   33.87
  -3  13  -6  170.16   25.12
   3  13   6  123.39   27.17
   3  14  -7  108.93   23.39
   3  14  -6  212.93   32.38
   3  14  -6  287.35   31.29
   3  14  -6  189.16   27.55
   3  14  -5  290.06   36.46
  -3  14   5  300.78   28.97
   3  14  -5  330.27   36.29
   3  14  -4  383.16   39.69
   3  14  -4  505.65   42.66
  -3  14   4  492.86   41.43
   3  14  -3  492.49   44.18
  -3  14   3  568.83   45.37
   3  14  -2  290.94   37.37
  -3  14   2  283.03   35.25
   3  14  -1   70.02   25.73
   3  14  -1   74.62   21.94
  -3  14   1  108.27   27.19
   3  14   0  133.74   27.72
   3  14   0  184.58   35.51
  -3  14   0  199.51   32.41
   3  14   0  126.69   29.07
   3  14   1   81.95   26.73
   3  14   1  114.71   24.58
  -3  14  -1  123.44   25.98
   3  14   2  103.32   24.83
   3  14   2  131.94   25.75
  -3  14  -2  136.86   30.77
   3  14   3  215.92   27.16
  -3  14  -3  187.95   29.80
   3  14   3  137.75   27.90
   3  14   4   43.81   20.26
   3  15  -3    9.98   14.03
  -3  15   3   14.04   10.13
   3  15  -2   34.18   18.40
  -3  15   2   65.01   18.40
   3  15  -1    9.27   14.58
  -3  15   1   27.24    9.16
   3  15   0  111.90   21.79
  -3  15   0   59.08   19.29
   4 -14  -5   92.56   16.26
   4 -14  -4   75.73   20.93
   4 -14  -4   35.94   15.30
   4 -14  -4   63.97   14.73
   4 -14  -3   27.57   16.49
   4 -14  -3   12.40   14.92
   4 -14  -3   -0.80    9.38
   4 -14  -2   23.33   17.27
   4 -14  -2    3.88   14.39
   4 -14  -2   -1.00    2.51
   4 -14  -1  -10.08    7.29
   4 -14  -1  -17.83   13.08
   4 -14   0   20.85   16.61
   4 -14   1   17.63   16.05
   4 -13  -8  115.98   18.54
   4 -13  -8   84.97   16.53
   4 -13  -7  175.14   22.20
   4 -13  -7  201.94   25.69
   4 -13  -7  190.42   24.76
   4 -13  -6  384.96   33.60
   4 -13  -6  355.63   35.56
   4 -13  -6  299.91   31.12
   4 -13  -5  516.70   42.96
   4 -13  -5  427.14   40.63
   4 -13  -5  438.21   38.47
   4 -13  -4  306.59   34.57
   4 -13  -4  384.42   41.72
   4 -13  -4  335.82   35.90
   4 -13  -4  300.33   41.23
   4 -13  -3  238.06   40.23
   4 -13  -3  310.15   39.74
   4 -13  -3  245.93   33.41
   4 -13  -3  272.28   37.82
   4 -13  -2  176.72   37.11
   4 -13  -2  251.54   40.37
   4 -13  -2  215.30   34.33
   4 -13  -2  219.87   33.49
   4 -13  -1  138.37   30.93
   4 -13  -1  133.17   30.89
   4 -13  -1   98.98   29.59
   4 -13  -1  122.62   21.73
   4 -13   0  125.42   25.84
   4 -13   0  126.35   27.31
   4 -13   0  127.57   25.23
   4 -13   0  127.07   28.32
   4 -13   1  218.01   31.61
   4 -13   1  237.44   34.23
   4 -13   1  281.56   35.03
   4 -13   1  219.50   30.99
   4 -13   2  315.56   29.81
   4 -13   2  274.95   38.61
   4 -13   2  298.59   35.16
   4 -13   3  427.35   39.03
   4 -13   3  368.35   29.66
   4 -13   4  292.14   31.71
   4 -12 -10   49.42   13.51
   4 -12 -10    0.09    7.14
   4 -12  -9   -3.67    5.07
   4 -12  -9   21.31    9.72
   4 -12  -9   12.64    8.04
   4 -12  -8   98.36   19.18
   4 -12  -8  117.22   22.19
   4 -12  -8   80.42   23.11
   4 -12  -7  146.40   24.73
   4 -12  -7  147.46   26.01
   4 -12  -7  136.53   25.98
   4 -12  -6   87.07   30.88
   4 -12  -6   72.86   25.55
   4 -12  -6   99.90   22.16
   4 -12  -6   72.26   21.19
   4 -12  -5   11.91   24.36
   4 -12  -5    1.09   10.03
   4 -12  -5  -30.43   28.84
   4 -12  -5   18.55   12.68
   4 -12  -4    3.57   17.50
   4 -12  -4    2.97   20.20
   4 -12  -4    7.37   22.44
   4 -12  -4  -18.24   19.05
   4 -12  -3   38.06   28.87
   4 -12  -3   38.06   19.66
   4 -12  -3   22.50   27.36
   4 -12  -3   64.80   20.26
   4 -12  -2  -20.60   22.86
   4 -12  -2    3.70   28.30
   4 -12  -2   13.20   23.85
   4 -12  -2    7.52   11.48
   4 -12  -1   17.38   24.68
   4 -12  -1   34.71   21.68
   4 -12  -1   48.24   25.96
   4 -12  -1   24.40   15.85
   4 -12   0    6.11   21.77
   4 -12   0   25.09   19.36
   4 -12   0   14.75   17.11
   4 -12   0    9.08   19.48
   4 -12   1   52.72   21.74
   4 -12   1   30.68   24.68
   4 -12   1   37.55   26.49
   4 -12   1   48.71   26.55
   4 -12   1   65.42   15.09
   4 -12   2   93.47   24.76
   4 -12   2  104.84   31.96
   4 -12   2  100.76   26.39
   4 -12   2  101.63   20.26
   4 -12   3  185.90   30.73
   4 -12   3  239.67   34.90
   4 -12   3  126.11   33.93
   4 -12   3  167.34   23.73
   4 -12   4   69.40   17.97
   4 -12   4   63.20   22.27
   4 -12   4   48.01   22.64
   4 -12   5   18.84    8.59
   4 -12   5   19.84   19.22
   4 -12   6   73.52   15.11
   4 -12   6   36.73   14.97
   4 -11 -11   38.04   15.34
   4 -11 -11   34.63   13.43
   4 -11 -11   15.33   12.85
   4 -11 -10   52.76   22.45
   4 -11 -10   46.36   13.43
   4 -11  -9  146.10   31.14
   4 -11  -9  102.99   19.41
   4 -11  -9  115.06   23.40
   4 -11  -8  343.00   36.37
   4 -11  -8  348.10   37.86
   4 -11  -8  360.76   41.37
   4 -11  -7  250.15   40.79
   4 -11  -7  204.59   32.91
   4 -11  -7  277.40   36.97
   4 -11  -7  222.64   43.88
   4 -11  -6  289.59   49.91
   4 -11  -6  324.19   41.55
   4 -11  -6  249.85   40.07
   4 -11  -6  318.36   40.08
   4 -11  -5  517.75   53.59
   4 -11  -5  441.23   59.52
   4 -11  -5  473.47   52.26
   4 -11  -5  482.98   49.35
   4 -11  -4  643.60   68.18
   4 -11  -4  720.03   67.51
   4 -11  -4  622.01   60.41
   4 -11  -4  702.56   60.07
   4 -11  -3  242.08   39.13
   4 -11  -3  247.72   41.01
   4 -11  -3  214.03   44.38
   4 -11  -2  290.46   42.84
   4 -11  -2  264.30   45.09
   4 -11  -2  279.71   44.53
   4 -11  -1  221.73   33.95
   4 -11  -1  267.73   50.23
   4 -11  -1  222.06   44.23
   4 -11  -1  241.15   32.22
   4 -11   0  244.68   39.88
   4 -11   0  273.90   46.91
   4 -11   0  263.18   40.82
   4 -11   0  232.46   36.22
   4 -11   1  162.02   39.16
   4 -11   1  177.62   33.88
   4 -11   1  205.38   39.69
   4 -11   1  188.55   36.84
   4 -11   1  161.50   30.65
   4 -11   2  294.13   39.34
   4 -11   2  277.55   43.58
   4 -11   2  268.17   42.78
   4 -11   2  296.29   42.08
   4 -11   2  279.34   37.29
   4 -11   3  763.71   62.20
   4 -11   3  664.62   51.88
   4 -11   3  711.01   62.29
   4 -11   3  707.00   65.29
   4 -11   4  458.30   49.57
   4 -11   4  358.39   49.78
   4 -11   4  471.52   49.38
   4 -11   4  400.48   39.57
   4 -11   5  233.48   35.84
   4 -11   5  216.33   36.73
   4 -11   5  249.33   31.21
   4 -11   6  103.37   24.88
   4 -11   6   86.58   23.54
   4 -11   7   62.97   19.55
   4 -11   7   78.52   20.82
   4 -11   8   69.72   16.06
   4 -10 -12  254.63   30.03
   4 -10 -12  329.22   32.39
   4 -10 -12  246.36   31.04
   4 -10 -12  243.94   24.54
   4 -10 -11  320.35   38.15
   4 -10 -11  277.47   31.46
   4 -10 -11  314.87   35.64
   4 -10 -11  326.98   32.26
   4 -10 -10  187.13   36.12
   4 -10 -10  181.75   24.67
   4 -10 -10  221.99   31.61
   4 -10 -10  206.03   34.87
   4 -10  -9  161.24   28.69
   4 -10  -9  118.02   25.28
   4 -10  -9  171.36   28.95
   4 -10  -9  149.52   31.80
   4 -10  -8  193.94   33.07
   4 -10  -8  233.46   34.34
   4 -10  -7   28.38   20.84
   4 -10  -7   28.37   32.83
   4 -10  -7   50.96   26.78
   4 -10  -7   40.11   23.85
   4 -10  -6   86.49   29.86
   4 -10  -6  101.70   36.89
   4 -10  -6   90.48   29.97
   4 -10  -6   58.06   23.76
   4 -10  -5  150.28   31.06
   4 -10  -5  140.94   35.13
   4 -10  -5  138.14   39.52
   4 -10  -5  137.73   31.80
   4 -10  -4  187.21   37.08
   4 -10  -4  185.27   43.61
   4 -10  -4  141.77   30.70
   4 -10  -3   13.71   26.83
   4 -10  -3   31.53   23.12
   4 -10  -3   60.77   24.05
   4 -10  -2   26.60   24.45
   4 -10  -2   33.37   23.28
   4 -10  -2   55.43   27.35
   4 -10  -2   33.12   22.88
   4 -10  -2   34.78   23.94
   4 -10  -1    5.22   16.61
   4 -10  -1   10.11   23.32
   4 -10  -1   38.72   26.76
   4 -10  -1    8.05   17.33
   4 -10  -1   12.58   21.02
   4 -10   0    2.27   17.83
   4 -10   0   -1.10   16.42
   4 -10   0  -23.73   21.63
   4 -10   0   20.50   15.90
   4 -10   0   34.76   26.09
   4 -10   1   68.66   34.12
   4 -10   1   22.95   28.50
   4 -10   1  102.24   26.62
   4 -10   1  100.74   30.91
   4 -10   1   70.23   24.32
   4 -10   2   29.18   22.89
   4 -10   2   36.07   22.11
   4 -10   2   47.68   30.52
   4 -10   2   65.71   28.55
   4 -10   2   37.09   17.70
   4 -10   3  216.94   32.62
   4 -10   3  174.19   30.58
   4 -10   3  210.42   42.96
   4 -10   3  220.40   39.00
   4 -10   4  292.70   43.69
   4 -10   4  258.23   42.66
   4 -10   4  228.94   40.21
   4 -10   5  294.36   46.04
   4 -10   5  297.13   43.99
   4 -10   5  252.72   39.56
   4 -10   6  190.22   35.62
   4 -10   6  171.59   36.44
   4 -10   6  170.88   28.62
   4 -10   7  176.18   32.86
   4 -10   7  198.45   33.02
   4 -10   7  150.33   28.90
   4 -10   8  279.17   36.36
   4 -10   8  243.99   29.64
   4 -10   9  183.98   26.27
   4  -9 -13   81.28   18.31
   4  -9 -13   87.17   18.90
   4  -9 -12   50.68   24.30
   4  -9 -12   62.54   22.46
   4  -9 -12   62.17   19.98
   4  -9 -12   54.12   15.79
   4  -9 -11   29.33   17.52
   4  -9 -11   29.48   27.10
   4  -9 -11    3.48   18.04
   4  -9 -10   40.55   21.76
   4  -9 -10   -9.21   11.68
   4  -9 -10   44.36   25.83
   4  -9 -10   -1.02   20.03
   4  -9  -9  184.62   34.19
   4  -9  -9  173.88   30.66
   4  -9  -9  192.10   36.09
   4  -9  -9  188.85   39.13
   4  -9  -8  299.64   42.32
   4  -9  -8  265.89   35.74
   4  -9  -8  229.71   49.56
   4  -9  -7  269.40   40.48
   4  -9  -7  242.51   41.14
   4  -9  -7  293.56   42.69
   4  -9  -7  297.25   48.69
   4  -9  -6  483.99   53.14
   4  -9  -6  423.88   58.67
   4  -9  -6  427.46   48.43
   4  -9  -6  434.20   51.49
   4  -9  -5  511.10   60.44
   4  -9  -5  572.34   61.92
   4  -9  -5  587.10   56.84
   4  -9  -5  540.55   54.55
   4  -9  -4  647.53   67.46
   4  -9  -4  648.39   58.72
   4  -9  -4  560.93   67.01
   4  -9  -4  608.71   57.29
   4  -9  -3  311.29   53.47
   4  -9  -3  388.38   52.84
   4  -9  -3  363.03   48.58
   4  -9  -3  373.38   43.55
   4  -9  -2  484.74   55.75
   4  -9  -2  389.74   50.74
   4  -9  -2  432.79   50.66
   4  -9  -2  421.22   56.39
   4  -9  -2  370.91   47.91
   4  -9  -1  525.34   56.64
   4  -9  -1  377.42   55.03
   4  -9  -1  546.27   53.66
   4  -9  -1  537.40   52.37
   4  -9  -1  497.92   58.81
   4  -9   0  960.47   74.54
   4  -9   0  962.21   69.04
   4  -9   0 1040.98   80.40
   4  -9   0  807.61   71.67
   4  -9   0  979.94   69.62
   4  -9   1  547.50   61.20
   4  -9   1  537.73   59.17
   4  -9   1  474.54   49.55
   4  -9   1  359.12   50.13
   4  -9   1  517.64   54.66
   4  -9   2  190.60   43.25
   4  -9   2  107.57   26.08
   4  -9   2  181.76   30.47
   4  -9   2  181.78   38.01
   4  -9   2  176.81   35.11
   4  -9   2  175.03   32.15
   4  -9   3  333.09   51.02
   4  -9   3  288.87   42.20
   4  -9   3  301.25   43.77
   4  -9   4  371.25   49.81
   4  -9   4  388.09   47.92
   4  -9   5  165.50   36.77
   4  -9   5  172.44   35.36
   4  -9   6  333.24   46.26
   4  -9   6  293.06   44.35
   4  -9   7  252.30   41.00
   4  -9   7  168.82   30.27
   4  -9   8  248.87   33.96
   4  -9   8  228.13   32.60
   4  -9   9   -3.19   12.24
   4  -9   9    7.02   17.57
   4  -9  10   19.47   18.20
   4  -8 -14  156.84   25.80
   4  -8 -14  143.37   22.97
   4  -8 -13  147.18   28.40
   4  -8 -13  157.72   27.49
   4  -8 -12  115.74   30.42
   4  -8 -12  106.02   27.15
   4  -8 -12   78.41   25.06
   4  -8 -12  118.82   26.87
   4  -8 -11  257.83   41.74
   4  -8 -11  338.51   46.84
   4  -8 -11  271.20   38.03
   4  -8 -10  297.14   40.75
   4  -8 -10  199.58   29.78
   4  -8 -10  234.73   42.74
   4  -8 -10  208.56   36.94
   4  -8  -9   22.43    9.94
   4  -8  -9   31.58   23.92
   4  -8  -9   33.94   22.07
   4  -8  -8  259.42   44.43
   4  -8  -8  198.65   36.44
   4  -8  -8  235.99   39.56
   4  -8  -7   79.30   31.20
   4  -8  -7   77.75   29.74
   4  -8  -7   88.22   26.80
   4  -8  -7   93.42   29.05
   4  -8  -6   75.90   29.45
   4  -8  -6   49.49   27.19
   4  -8  -6   61.51   28.12
   4  -8  -6   38.16   27.96
   4  -8  -5   38.08   26.79
   4  -8  -5   59.80   21.03
   4  -8  -5   47.58   30.44
   4  -8  -5   85.55   35.86
   4  -8  -5   37.74   24.52
   4  -8  -4   14.92   20.40
   4  -8  -4   43.54   17.70
   4  -8  -4   48.76   28.97
   4  -8  -4   35.82   30.71
   4  -8  -3   67.12   28.56
   4  -8  -3   32.43   26.27
   4  -8  -3   35.00   21.63
   4  -8  -3   71.40   30.31
   4  -8  -3   42.35   25.92
   4  -8  -2   63.06   26.72
   4  -8  -2   65.63   26.05
   4  -8  -2   77.51   26.44
   4  -8  -2   67.71   27.50
   4  -8  -2   52.61   22.76
   4  -8  -1  110.11   73.67
   4  -8  -1   36.36   27.32
   4  -8  -1   28.98   24.56
   4  -8  -1   56.42   25.71
   4  -8  -1   84.72   29.95
   4  -8  -1   40.91   26.69
   4  -8   0  191.48   83.15
   4  -8   0  135.30   33.71
   4  -8   0  138.91   31.46
   4  -8   0  161.70   35.49
   4  -8   0  119.32   29.56
   4  -8   0  132.49   32.45
   4  -8   1  120.25   87.22
   4  -8   1   31.33   21.72
   4  -8   1   23.66   25.28
   4  -8   1   60.45   20.44
   4  -8   1   43.41   26.36
   4  -8   2  317.49   44.70
   4  -8   2  300.41   97.62
   4  -8   2  244.08   41.28
   4  -8   2  221.68   32.87
   4  -8   2  237.51   40.40
   4  -8   2  238.91   41.19
   4  -8   3  137.54   36.67
   4  -8   3  143.35   31.45
   4  -8   4   28.75   30.61
   4  -8   4   50.72   22.03
   4  -8   5  257.87   37.42
   4  -8   5  250.23   45.64
   4  -8   5  257.26   42.31
   4  -8   6  604.72   67.60
   4  -8   6  512.89   54.22
   4  -8   6  597.50   53.77
   4  -8   7  531.72   59.60
   4  -8   7  601.05   53.58
   4  -8   7  470.12   49.61
   4  -8   8  196.00   32.41
   4  -8   8  210.44   43.10
   4  -8   8  163.04   32.71
   4  -8   9  248.71   38.61
   4  -8   9  152.87   26.26
   4  -8   9  253.70   32.53
   4  -8  10  140.23   24.85
   4  -8  10  151.95   30.96
   4  -8  11  153.81   27.22
   4  -7 -15   20.69   13.84
   4  -7 -14   16.36   21.78
   4  -7 -14   17.85   13.90
   4  -7 -13  -19.88   15.49
   4  -7 -13    7.21   15.85
   4  -7 -12   92.08   36.67
   4  -7 -12   72.70   26.65
   4  -7 -12   75.20   20.87
   4  -7 -12   40.88   21.06
   4  -7 -11  349.10   51.59
   4  -7 -11  297.31   43.78
   4  -7 -11  264.07   42.16
   4  -7 -10  289.41   41.85
   4  -7 -10  253.85   33.66
   4  -7 -10  305.42   44.20
   4  -7  -9  590.14   53.63
   4  -7  -9  516.79   59.82
   4  -7  -9  542.38   55.96
   4  -7  -9  551.33   56.65
   4  -7  -8  541.38   54.16
   4  -7  -8  458.77   48.19
   4  -7  -8  438.76   54.11
   4  -7  -7  383.73   45.25
   4  -7  -7  342.65   45.77
   4  -7  -7  371.23   50.12
   4  -7  -7  417.25   47.84
   4  -7  -6  229.09   38.63
   4  -7  -6  220.55   42.24
   4  -7  -6  216.26   36.82
   4  -7  -6  174.11   46.11
   4  -7  -6  199.44   35.50
   4  -7  -5  548.02   55.18
   4  -7  -5  449.47   52.87
   4  -7  -5  473.56   47.92
   4  -7  -5  404.44   58.55
   4  -7  -5  442.21   50.01
   4  -7  -4  554.09   55.77
   4  -7  -4  498.27   57.02
   4  -7  -4  519.67   49.18
   4  -7  -4  525.63   49.02
   4  -7  -3 1083.14   74.38
   4  -7  -3 1085.45   79.59
   4  -7  -3 1166.21   70.52
   4  -7  -3 1186.27   67.85
   4  -7  -3 1169.32   79.12
   4  -7  -2 1019.45   66.29
   4  -7  -2  885.26   68.21
   4  -7  -2 1044.92   74.30
   4  -7  -2 1026.42   73.80
   4  -7  -2  946.29   63.51
   4  -7  -1 1236.09   78.04
   4  -7  -1 1180.79   79.86
   4  -7  -1 1365.62   82.07
   4  -7  -1 1212.79   73.67
   4  -7  -1 1232.86   68.03
   4  -7   0 1167.02   77.88
   4  -7   0  871.68  131.15
   4  -7   0 1082.91   68.97
   4  -7   0 1105.52   77.22
   4  -7   0 1103.87   65.74
   4  -7   1 1023.09   73.47
   4  -7   1  836.94  134.96
   4  -7   1  916.06   68.32
   4  -7   1  927.51   66.10
   4  -7   2  227.84   39.37
   4  -7   2  224.06   30.65
   4  -7   2  274.46   37.15
   4  -7   2  258.56   39.53
   4  -7   2  300.02   35.74
   4  -7   3  243.40   38.36
   4  -7   3  296.73   44.68
   4  -7   3  224.47   37.41
   4  -7   3  303.85   40.73
   4  -7   4  362.29   51.98
   4  -7   4  396.44   45.27
   4  -7   4  475.63   48.79
   4  -7   5  126.15   35.33
   4  -7   5  114.28   37.18
   4  -7   5   60.96   24.39
   4  -7   6  345.01   49.55
   4  -7   6  338.09   47.53
   4  -7   6  308.81   42.26
   4  -7   7  189.58   35.13
   4  -7   7  209.60   44.50
   4  -7   7  164.54   33.13
   4  -7   8   49.16   19.71
   4  -7   8   26.23   32.83
   4  -7   8   28.21   16.52
   4  -7   9   23.74   12.72
   4  -7   9   40.15   26.11
   4  -7   9   42.49   18.75
   4  -7  10    1.20    6.07
   4  -7  10   16.42   22.46
   4  -7  11   31.05   11.05
   4  -7  11   33.81   23.96
   4  -6 -15  280.66   33.68
   4  -6 -15  251.41   28.72
   4  -6 -15  213.17   28.83
   4  -6 -14  122.82   30.39
   4  -6 -14  159.33   25.72
   4  -6 -14  112.34   27.29
   4  -6 -13   86.70   32.07
   4  -6 -13   85.72   25.48
   4  -6 -13  128.61   26.00
   4  -6 -12  173.98   42.76
   4  -6 -12  171.21   32.09
   4  -6 -12  190.82   30.95
   4  -6 -12  159.61   38.31
   4  -6 -12  148.25   28.37
   4  -6 -11  364.61   48.46
   4  -6 -11  282.54   43.98
   4  -6 -11  300.92   43.71
   4  -6 -11  238.49   36.45
   4  -6 -11  270.43   35.19
   4  -6 -10  446.81   49.90
   4  -6 -10  456.22   43.51
   4  -6 -10  413.39   51.83
   4  -6  -9  538.19   51.25
   4  -6  -9  533.60   54.90
   4  -6  -9  474.65   52.49
   4  -6  -9  525.52   55.17
   4  -6  -8  586.83   51.79
   4  -6  -8  528.95   56.88
   4  -6  -8  581.74   57.11
   4  -6  -8  581.11   57.16
   4  -6  -7  299.27   41.70
   4  -6  -7  272.40   35.98
   4  -6  -7  249.76   43.08
   4  -6  -7  296.45   43.44
   4  -6  -7  220.20   45.10
   4  -6  -6   60.74   28.51
   4  -6  -6   53.06   22.47
   4  -6  -6   32.79   19.71
   4  -6  -6   49.84   25.89
   4  -6  -6   45.73   24.50
   4  -6  -5   25.21   18.47
   4  -6  -5   25.47   26.87
   4  -6  -5   36.42   25.56
   4  -6  -5   36.63   20.81
   4  -6  -5   45.88   21.65
   4  -6  -4   46.97   75.31
   4  -6  -4   31.41   20.57
   4  -6  -4    9.48   13.05
   4  -6  -4   29.59   18.04
   4  -6  -4   16.09   18.32
   4  -6  -4   25.22   16.79
   4  -6  -3   19.54   21.76
   4  -6  -3   48.72   16.23
   4  -6  -3   28.66   17.61
   4  -6  -3   23.91   12.20
   4  -6  -3   56.62   19.85
   4  -6  -3   24.42   21.08
   4  -6  -3   15.58   66.36
   4  -6  -2   26.04   14.00
   4  -6  -2  -24.18   39.24
   4  -6  -2   15.68   18.99
   4  -6  -2   41.71   14.58
   4  -6  -2   27.26   18.34
   4  -6  -2  -13.80   13.91
   4  -6  -1   -6.77   50.13
   4  -6  -1  -29.02   37.20
   4  -6  -1   66.27   24.08
   4  -6  -1   80.20   21.40
   4  -6  -1   57.22   21.28
   4  -6  -1   63.57   20.08
   4  -6   0    8.42   13.22
   4  -6   0   -6.27   33.99
   4  -6   0    8.88   17.69
   4  -6   0  -24.97   12.52
   4  -6   0   12.63   13.13
   4  -6   0  -21.43   15.60
   4  -6   1   48.74   19.29
   4  -6   1   69.77   33.19
   4  -6   1   77.23   70.41
   4  -6   1   74.50   24.31
   4  -6   1   58.90   16.42
   4  -6   1   31.08   13.40
   4  -6   1   42.09   19.74
   4  -6   2  402.89   48.46
   4  -6   2  292.40   65.69
   4  -6   2  480.01   46.14
   4  -6   2  436.66   45.36
   4  -6   2  462.75   46.84
   4  -6   3  228.52   37.78
   4  -6   3  241.67   41.23
   4  -6   3  147.81   87.01
   4  -6   3  189.20   33.19
   4  -6   3  194.44   29.58
   4  -6   4  241.18   39.10
   4  -6   4  191.44   39.70
   4  -6   4  183.65   32.92
   4  -6   4  236.72   32.94
   4  -6   5  380.36   51.97
   4  -6   5  371.43   46.68
   4  -6   5  344.55   45.12
   4  -6   6  423.72   57.16
   4  -6   6  348.20   46.28
   4  -6   6  453.57   56.40
   4  -6   7  761.64   71.50
   4  -6   7  611.65   56.54
   4  -6   7  787.32   71.62
   4  -6   8  769.50   74.83
   4  -6   8  594.87   58.09
   4  -6   8  749.59   68.42
   4  -6   9  458.37   57.24
   4  -6   9  481.22   53.60
   4  -6  10  169.18   31.13
   4  -6  10  151.84   37.32
   4  -6  11   99.68   24.04
   4  -6  11   59.09   27.45
   4  -6  12  210.67   25.53
   4  -6  12  209.34   29.98
   4  -5 -16   -1.34    9.05
   4  -5 -15   63.18   22.90
   4  -5 -15   59.42   12.66
   4  -5 -15   44.88   19.06
   4  -5 -14   68.10   26.10
   4  -5 -14   97.13   24.90
   4  -5 -14   80.52   20.38
   4  -5 -13   33.95   26.10
   4  -5 -13   56.07   21.87
   4  -5 -13   41.46   28.02
   4  -5 -12  154.68   38.17
   4  -5 -12  108.24   29.79
   4  -5 -12  158.44   30.60
   4  -5 -12  105.39   28.41
   4  -5 -12  119.74   32.33
   4  -5 -11  163.19   39.93
   4  -5 -11  167.74   32.42
   4  -5 -11  138.62   38.09
   4  -5 -11   86.56   28.47
   4  -5 -11  122.87   27.17
   4  -5 -10  667.06   63.28
   4  -5 -10  568.58   46.86
   4  -5 -10  592.43   57.42
   4  -5 -10  592.41   52.81
   4  -5  -9  225.70   50.71
   4  -5  -9  400.32   41.43
   4  -5  -9  326.63   44.15
   4  -5  -9  450.80   46.86
   4  -5  -9  396.75   47.55
   4  -5  -9  309.45   45.97
   4  -5  -8 1040.74   65.77
   4  -5  -8 1104.02   69.77
   4  -5  -8  974.52   72.32
   4  -5  -8 1089.99   72.69
   4  -5  -7  365.20   42.36
   4  -5  -7  260.00   47.73
   4  -5  -7  333.30   38.46
   4  -5  -7  291.35   41.70
   4  -5  -7  317.20   38.85
   4  -5  -7  279.78   46.48
   4  -5  -7  371.62   42.46
   4  -5  -6  292.14   42.73
   4  -5  -6  323.68   45.08
   4  -5  -6  345.76   39.11
   4  -5  -6  329.48   40.12
   4  -5  -6  361.39   40.25
   4  -5  -6  335.70   43.38
   4  -5  -5   95.21   23.09
   4  -5  -5  112.91   27.94
   4  -5  -5  111.25   22.64
   4  -5  -5   79.35   24.56
   4  -5  -5   95.89   23.44
   4  -5  -5   91.71   29.34
   4  -5  -5   86.40   26.27
   4  -5  -4  445.69   43.57
   4  -5  -4  542.97   53.80
   4  -5  -4  575.29   48.32
   4  -5  -4  586.01   51.98
   4  -5  -4  520.31   45.34
   4  -5  -4  535.68   44.30
   4  -5  -3  834.32   60.04
   4  -5  -3  891.47   60.30
   4  -5  -3  921.64  113.52
   4  -5  -3  899.14   64.67
   4  -5  -3  915.42   55.14
   4  -5  -3  848.34   55.61
   4  -5  -3  936.12   64.94
   4  -5  -3  897.76   56.25
   4  -5  -2 1425.42   76.46
   4  -5  -2 1485.75   75.17
   4  -5  -2 1501.14   71.76
   4  -5  -2 1448.21   79.17
   4  -5  -2 1338.09   67.22
   4  -5  -1 1495.97   71.93
   4  -5  -1 1256.21  133.78
   4  -5  -1 1304.50  130.43
   4  -5  -1 1547.46   79.67
   4  -5  -1 1555.41   75.93
   4  -5  -1 1713.48   84.89
   4  -5  -1 1601.02   73.43
   4  -5   0  715.16   55.77
   4  -5   0  566.02   88.51
   4  -5   0  730.09   50.53
   4  -5   0  752.40  102.74
   4  -5   0  680.80   49.63
   4  -5   0  775.35   56.78
   4  -5   0  751.87   53.27
   4  -5   1  750.75   54.81
   4  -5   1  748.91   59.03
   4  -5   1  703.20   49.73
   4  -5   1  571.48   99.15
   4  -5   1  674.06   98.40
   4  -5   1  666.43   46.87
   4  -5   1  632.12   49.22
   4  -5   1  774.27   57.33
   4  -5   2  741.14   51.91
   4  -5   2  755.51   60.41
   4  -5   2  650.46  102.03
   4  -5   2  682.38   53.75
   4  -5   2  643.59   52.41
   4  -5   2  712.46   55.03
   4  -5   3  246.05   72.32
   4  -5   3  187.81   34.97
   4  -5   3  238.18   39.25
   4  -5   3  176.83   27.10
   4  -5   3  179.83   31.26
   4  -5   4  671.01   53.82
   4  -5   4  541.34   56.13
   4  -5   4  522.46   93.94
   4  -5   4  715.15   65.51
   4  -5   4  612.67   53.49
   4  -5   5  579.88   59.96
   4  -5   5  431.34  114.48
   4  -5   5  620.32   52.89
   4  -5   5  488.44   51.60
   4  -5   5  455.08   47.83
   4  -5   5  622.99   63.83
   4  -5   6  340.96   94.58
   4  -5   6  281.26   46.00
   4  -5   6  264.46   41.70
   4  -5   6  230.44   38.40
   4  -5   7  307.32   51.67
   4  -5   7  224.81   39.39
   4  -5   8   57.01   32.63
   4  -5   8   36.46   25.32
   4  -5   9  179.44   45.24
   4  -5   9  222.71   37.76
   4  -5  10  115.13   30.66
   4  -5  10  104.46   35.03
   4  -5  11   48.99   23.45
   4  -5  11   35.97   27.11
   4  -5  12   -6.99   10.06
   4  -5  12   -4.97   15.65
   4  -4 -16  122.28   24.74
   4  -4 -16  154.52   28.23
   4  -4 -15  206.33   34.34
   4  -4 -15  183.33   28.52
   4  -4 -15  208.71   33.22
   4  -4 -14  166.73   39.63
  -4  -4  14   89.64   26.80
   4  -4 -14  153.02   32.09
   4  -4 -14  165.20   33.16
   4  -4 -13  183.34   40.10
  -4  -4  13   98.81   28.95
   4  -4 -13  162.39   32.40
   4  -4 -13  188.69   38.86
   4  -4 -12  259.83   50.12
  -4  -4  12  174.27   29.26
   4  -4 -12  221.77   43.82
   4  -4 -12  189.18   30.90
   4  -4 -12  183.05   37.82
   4  -4 -11  366.14   52.10
   4  -4 -11  360.66   42.63
   4  -4 -11  348.55   46.07
   4  -4 -11  308.70   39.23
   4  -4 -11  261.79   44.17
   4  -4 -10  496.50   56.33
   4  -4 -10  428.12   40.10
   4  -4 -10  379.83   42.50
   4  -4 -10  438.53   49.12
   4  -4 -10  439.84   44.81
   4  -4  -9  630.74   60.04
   4  -4  -9  406.08   62.79
   4  -4  -9  552.00   51.63
   4  -4  -9  516.06   46.17
   4  -4  -9  627.64   52.57
   4  -4  -9  344.43   45.60
   4  -4  -8   41.18   25.20
   4  -4  -8   37.00   26.84
   4  -4  -8   46.38   12.98
   4  -4  -8   42.01   19.94
   4  -4  -8   27.33   17.99
   4  -4  -8   47.35   20.85
   4  -4  -8   62.84   26.50
   4  -4  -8   32.81   23.18
   4  -4  -7  198.49   36.21
   4  -4  -7  179.68   38.36
   4  -4  -7  191.68   28.98
   4  -4  -7  208.20   31.48
   4  -4  -7  145.58   32.07
   4  -4  -7  181.85   32.03
   4  -4  -7  160.58   35.36
   4  -4  -7  201.76   33.05
   4  -4  -7  203.90   29.88
   4  -4  -7  163.34   27.55
   4  -4  -6   83.81   22.08
   4  -4  -6   65.83   28.83
   4  -4  -6   98.60   23.95
   4  -4  -6   67.93   19.62
   4  -4  -6   98.90   19.29
   4  -4  -6   88.86   24.06
   4  -4  -6   64.81   23.87
   4  -4  -6   93.28   26.78
   4  -4  -6   66.31   25.17
   4  -4  -5    3.95   12.86
   4  -4  -5   31.35   23.99
   4  -4  -5   18.21   15.89
   4  -4  -5   43.89   23.18
   4  -4  -5   46.65   16.56
   4  -4  -5   25.42   21.03
   4  -4  -5   69.81   25.04
   4  -4  -5   33.74   13.95
   4  -4  -5   28.94   17.68
   4  -4  -5   21.38   22.02
   4  -4  -4   71.21   19.97
   4  -4  -4   97.52   24.59
   4  -4  -4   41.98   16.33
   4  -4  -4  109.17   21.23
   4  -4  -4   67.44   16.83
   4  -4  -4  101.34   24.09
   4  -4  -4   83.16   20.20
   4  -4  -4   64.85   15.57
   4  -4  -4   55.37   37.09
   4  -4  -3   69.21   15.06
   4  -4  -3   59.42   40.52
   4  -4  -3   91.75   20.84
   4  -4  -3   97.21   22.12
   4  -4  -3  118.96   22.89
   4  -4  -3   86.74   17.87
   4  -4  -3   71.86   24.44
   4  -4  -2   93.82   23.36
   4  -4  -2   16.78   24.72
   4  -4  -2  110.92   19.42
   4  -4  -2  113.29   23.95
   4  -4  -2  110.43   23.48
   4  -4  -2  102.65   21.65
   4  -4  -2   74.38   20.44
   4  -4  -1   12.06   15.07
   4  -4  -1   24.02   12.10
   4  -4  -1   56.87   42.63
   4  -4  -1   16.37   10.36
   4  -4  -1   13.93   10.53
   4  -4  -1   13.28   10.81
   4  -4  -1    7.27    6.69
   4  -4   0  245.18   32.93
   4  -4   0  250.96   31.90
   4  -4   0  278.63   76.34
   4  -4   0  288.80   60.44
   4  -4   0  277.82   28.10
   4  -4   0  255.24   29.93
   4  -4   0  281.24   32.64
   4  -4   0  286.96   33.91
   4  -4   1   44.24   18.57
   4  -4   1   36.46   11.81
   4  -4   1  -18.98   42.67
   4  -4   1   14.09   15.15
   4  -4   1   24.66    8.62
   4  -4   1   31.48   13.06
   4  -4   1   25.28   14.01
   4  -4   2  320.84   38.32
   4  -4   2  316.80   38.69
   4  -4   2  250.04   64.96
   4  -4   2  276.28   30.49
   4  -4   2  399.86   44.70
   4  -4   3  210.97   36.34
   4  -4   3  246.04   85.26
   4  -4   3  241.50   32.93
   4  -4   3  204.13   28.20
   4  -4   3  225.81   33.04
   4  -4   3  246.62   37.44
   4  -4   4  137.25   48.97
   4  -4   4  181.46   36.42
   4  -4   4  206.33   31.72
   4  -4   4  234.20   39.16
   4  -4   4  183.64   31.77
   4  -4   5  509.79   54.98
   4  -4   5  573.49  126.28
   4  -4   5  498.42   45.74
   4  -4   5  515.78   48.93
   4  -4   6  659.98   57.87
   4  -4   6  798.77   70.37
   4  -4   6  661.36  124.32
   4  -4   6  767.90   57.46
   4  -4   7  510.46   62.33
   4  -4   7  485.63   51.85
   4  -4   7  558.79   49.43
   4  -4   8  216.62   37.04
   4  -4   8  171.52   34.59
   4  -4   9  173.40   39.70
   4  -4   9  195.56   46.14
   4  -4  10  376.40   51.90
   4  -4  10  393.09   46.00
   4  -4  11  203.72   39.18
   4  -4  11  173.84   35.89
   4  -4  11  178.04   31.85
   4  -4  12  316.48   42.66
   4  -4  12  379.04   43.94
   4  -4  13  280.80   35.45
   4  -3 -16   60.95   19.21
  -4  -3  16    4.63   17.30
   4  -3 -16   51.85   18.98
   4  -3 -15  -24.17   19.82
  -4  -3  15   -8.14   17.11
   4  -3 -15   18.45   14.41
   4  -3 -15  -14.78   22.75
   4  -3 -14    8.09   22.62
  -4  -3  14   22.73   16.24
   4  -3 -14   31.41   18.62
   4  -3 -14   42.59   22.28
   4  -3 -13   87.75   34.91
  -4  -3  13   95.82   23.07
   4  -3 -13  108.32   27.67
   4  -3 -13  176.46   40.92
   4  -3 -12  146.22   38.64
   4  -3 -12  107.17   27.62
   4  -3 -12   67.97   34.01
   4  -3 -12   85.28   20.21
   4  -3 -11  216.44   42.48
   4  -3 -11  212.42   35.93
   4  -3 -11  193.11   42.38
   4  -3 -11  183.05   26.39
   4  -3 -10  178.46   37.08
   4  -3 -10   61.29   45.80
   4  -3 -10  155.71   28.81
   4  -3 -10  146.69   29.20
   4  -3 -10  144.00   32.11
   4  -3 -10  169.21   35.36
   4  -3 -10  101.98   24.36
   4  -3  -9  160.37   31.99
   4  -3  -9  143.77   41.18
   4  -3  -9  155.64   27.46
   4  -3  -9  177.76   24.79
   4  -3  -9  181.67   33.76
   4  -3  -9  159.45   31.44
   4  -3  -9  148.60   32.63
   4  -3  -8  394.32   55.82
   4  -3  -8  318.03   43.30
   4  -3  -8  327.28   36.64
   4  -3  -8  339.74   38.51
   4  -3  -8  364.23   40.90
   4  -3  -8  381.22   44.78
   4  -3  -8  374.74   45.69
   4  -3  -7  591.06   50.61
   4  -3  -7  587.51   62.31
   4  -3  -7  580.48   46.00
   4  -3  -7  693.64   48.85
   4  -3  -7  544.94   48.02
   4  -3  -7  578.37   48.89
   4  -3  -7  509.18   53.26
   4  -3  -7  599.13   48.29
   4  -3  -7  535.34   52.98
   4  -3  -6  725.77   53.77
   4  -3  -6  713.31   65.33
   4  -3  -6  700.22   48.11
   4  -3  -6  720.55   49.48
   4  -3  -6  793.51   52.85
   4  -3  -6  677.43   55.36
   4  -3  -6  727.72   49.09
   4  -3  -6  665.67   55.52
   4  -3  -6  724.42   53.45
   4  -3  -6  684.49   50.89
   4  -3  -5  660.02   47.60
   4  -3  -5  594.84   45.81
   4  -3  -5  605.53   54.58
   4  -3  -5  622.55   46.69
   4  -3  -5  641.02   47.09
   4  -3  -5  645.25   44.72
   4  -3  -5  639.27   51.43
   4  -3  -5  626.15   43.07
   4  -3  -5  582.62   48.37
   4  -3  -5  634.33  103.15
   4  -3  -4  819.03  108.20
   4  -3  -4  942.72   62.42
   4  -3  -4  909.63   55.28
   4  -3  -4 1039.33   59.75
   4  -3  -4  905.96   51.39
   4  -3  -4  968.75   52.64
   4  -3  -4  989.89   60.52
   4  -3  -4  868.37   56.11
   4  -3  -3  521.60   93.50
   4  -3  -3  575.85   45.07
   4  -3  -3  656.26   44.12
   4  -3  -3  741.25   50.87
  -4  -3   3  788.51   78.35
   4  -3  -3  663.07   49.27
   4  -3  -2  473.59   40.18
   4  -3  -2  422.33   77.33
   4  -3  -2  484.64   37.54
   4  -3  -2  524.98   42.13
   4  -3  -2  494.42   41.23
   4  -3  -1 1139.61   62.10
   4  -3  -1 1250.89   63.59
   4  -3  -1 1154.25   55.42
   4  -3  -1 1247.59   64.54
   4  -3  -1 1049.64  120.88
   4  -3  -1 1279.47   65.00
   4  -3   0 1023.46   60.93
   4  -3   0 1038.47   58.48
   4  -3   0 1080.29   60.47
   4  -3   0  927.09  109.79
   4  -3   0 1045.53   61.05
   4  -3   1  959.11   58.94
   4  -3   1 1067.97   61.17
   4  -3   1 1109.16   61.32
   4  -3   1 1013.53  118.09
   4  -3   1 1085.69   60.61
   4  -3   1 1130.47   65.31
   4  -3   2  862.59   60.58
   4  -3   2  952.36   59.18
   4  -3   2 1025.00   59.76
   4  -3   2  992.21  127.61
   4  -3   2 1092.91   69.54
   4  -3   3  673.31   50.80
   4  -3   3  675.83   55.98
   4  -3   3  761.01   60.10
   4  -3   3  695.55  115.66
   4  -3   3  705.07   53.10
   4  -3   4  417.04   46.99
   4  -3   4  350.82   91.79
   4  -3   4  460.41   44.08
   4  -3   4  483.68   54.13
   4  -3   4  496.30   44.50
   4  -3   5  413.00   49.23
   4  -3   5  405.00   99.06
   4  -3   5  352.42   40.09
   4  -3   5  451.96   42.86
   4  -3   6  207.69   36.33
   4  -3   6  223.99   37.84
   4  -3   6  215.61   31.44
   4  -3   7  706.23   68.59
   4  -3   7  975.70  155.62
   4  -3   7  833.50   66.78
   4  -3   7  822.58   59.52
   4  -3   8  151.01   36.22
   4  -3   8  169.27   34.51
   4  -3   8  178.16   30.77
   4  -3   9   62.61   36.34
   4  -3   9   36.52   23.65
   4  -3  10   84.25   39.06
   4  -3  10   70.33   28.91
   4  -3  11   39.86   31.06
   4  -3  11   -8.70   26.63
   4  -3  11   46.61   22.76
   4  -3  12   39.81   25.96
   4  -3  12   38.92   18.11
   4  -3  13   47.55   21.30
   4  -2 -16  242.40   33.67
   4  -2 -16  235.34   27.98
  -4  -2  16  145.83   28.26
  -4  -2  15  222.02   34.12
   4  -2 -15  313.86   43.23
   4  -2 -15  285.78   32.69
   4  -2 -15  222.99   34.63
  -4  -2  14  201.25   36.59
   4  -2 -14  199.41   30.92
   4  -2 -14  197.32   34.73
   4  -2 -14  233.83   43.60
   4  -2 -13  486.10   49.53
   4  -2 -13  513.90   59.68
   4  -2 -13  489.02   51.19
   4  -2 -12  770.43   63.52
   4  -2 -12  722.65   57.12
   4  -2 -12  886.61   75.11
   4  -2 -12  774.49   50.18
   4  -2 -11  393.49   48.00
   4  -2 -11  385.83   43.08
   4  -2 -11  468.82   56.95
   4  -2 -11  425.60   41.52
   4  -2 -10  241.93   37.87
   4  -2 -10  138.90   47.90
   4  -2 -10  234.32   27.85
  -4  -2  10  257.17   76.78
   4  -2 -10  210.57   31.02
   4  -2 -10  205.00   39.66
   4  -2 -10  204.26   32.07
   4  -2  -9  398.61   44.56
   4  -2  -9  314.77   63.16
   4  -2  -9  329.44   33.61
   4  -2  -9  344.23   37.61
   4  -2  -9  325.98   40.23
   4  -2  -9  361.75   48.13
   4  -2  -9  292.79   34.05
   4  -2  -8  164.83   34.97
   4  -2  -8  179.23   29.51
   4  -2  -8  169.20   39.60
   4  -2  -8  171.30   27.53
   4  -2  -8  164.15   29.35
   4  -2  -8  164.92   31.50
   4  -2  -8  197.03   27.39
   4  -2  -8  124.15   25.57
   4  -2  -7  344.85   37.23
   4  -2  -7  338.63   48.97
   4  -2  -7  362.20   34.79
   4  -2  -7  328.91   39.33
   4  -2  -7  326.36   36.34
   4  -2  -7  335.01   37.05
   4  -2  -7  300.32   41.76
   4  -2  -7  385.97   40.65
   4  -2  -7  355.90   34.92
   4  -2  -6  361.00   36.28
   4  -2  -6  292.08   43.30
   4  -2  -6  334.95   32.42
   4  -2  -6  344.24   38.14
   4  -2  -6  340.29   34.96
   4  -2  -6  347.55   34.58
   4  -2  -6  331.13   41.23
  -4  -2   6  284.17   52.90
   4  -2  -6  329.39   33.05
   4  -2  -6  301.83   30.01
   4  -2  -5  743.72   48.25
   4  -2  -5  762.30   60.00
   4  -2  -5  680.72   46.57
   4  -2  -5  698.33  110.03
   4  -2  -5  725.03   45.26
   4  -2  -5  766.12   47.28
   4  -2  -5  708.27   51.11
   4  -2  -5  676.11   52.12
  -4  -2   5  677.98   79.03
   4  -2  -4 1111.06   67.73
   4  -2  -4 1009.65   52.83
   4  -2  -4  883.97  118.06
   4  -2  -4 1131.47   62.65
  -4  -2   4 1078.51   98.62
   4  -2  -4  933.64   57.33
   4  -2  -3  815.89   47.85
   4  -2  -3  785.24  100.97
  -4  -2   3  884.01   92.70
   4  -2  -2   39.70   32.48
   4  -2  -1   18.56   25.64
   4  -2  -1   48.47   13.94
   4  -2   0  292.80   32.71
   4  -2   0  235.90   61.25
   4  -2   0  333.64   33.06
   4  -2   0  314.90   35.35
   4  -2   1  238.81   26.88
   4  -2   1  166.42   54.52
   4  -2   1  262.78   30.01
   4  -2   1  243.13   32.60
   4  -2   2   83.80   21.26
   4  -2   2   89.94   46.60
   4  -2   2   77.04   17.24
   4  -2   2   85.88   19.22
   4  -2   3  268.90   36.15
   4  -2   3  307.78   74.86
   4  -2   3  298.57   41.78
   4  -2   3  288.21   35.24
   4  -2   4  609.84   49.35
   4  -2   4  532.42   48.34
   4  -2   4  610.97   57.87
   4  -2   4  495.09  109.47
[truncated: 234,666 more chars]
